# Supplementary material for: Effect of AcrySof versus other intraocular lens properties on the risk of Nd:YAG capsulotomy after cataract surgery: A systematic literature review and network meta-analysis
Source: PLoS One. 2019 Aug 19;14(8):e0220498. doi: 10.1371/journal.pone.0220498 (PMC6699683; doi:10.1371/journal.pone.0220498)
Supplement: S3 File — (ZIP) [file pone.0220498.s003.zip]

Archive with 9 entries (8 files):
- S3_Files/
- S3_Files/S3_Additional details on Publication bias assessment.docx
- S3_Files/S3_Fig-1.tif
- S3_Files/S3_Fig-2 (a-d).tif
- S3_Files/S3_Fig-2 (e-h).tif
- S3_Files/S3_Fig-3 (e-h).tif
- S3_Files/S3_Fig-3 (i-l).tif
- S3_Files/S3_Fig-3 (m-p).tif
- S3_Files/S3_Fig_3 (a-d).tif
