# Supplementary material for: Effect of AcrySof versus other intraocular lens properties on the risk of Nd:YAG capsulotomy after cataract surgery: A systematic literature review and network meta-analysis
Source: PLoS One. 2019 Aug 19;14(8):e0220498. doi: 10.1371/journal.pone.0220498 (PMC6699683; doi:10.1371/journal.pone.0220498)
Supplement: S4 File — (XLSX) [file pone.0220498.s004.xlsx]

## Sheet: Citations
ID	Full reference	Abstract
Chang 2017	CHANG, A. & KUGELBERG, M. 2017. Posterior capsule opacification 9 years after phacoemulsification with a hydrophobic and a hydrophilic intraocular lens. European Journal of Ophthalmology, 27, 164-168.	Purpose: To compare the development of posterior capsule opacification (PCO) and survival rate without capsulotomy after implantation of a hydrophobic or hydrophilic acrylic intraocular lens (IOL) at the 9-year postoperative follow-up. Methods: One of 3 experienced cataract surgeons performed standard phacoemulsification in one eye of 120 patients with cataract. The patients were randomized to im…
Ghasemi Falavarjani 2017	GHASEMI FALAVARJANI, K., AGHAMIRSALIM, M. & ABRI AGHDAM, K. 2017. Resident-performed neodymium:YAG laser posterior capsulotomy. Canadian Journal of Ophthalmology, 52, 324-330.	Objective To investigate the outcomes of resident-performed Nd:YAG laser posterior capsulotomy. Design Combined retrospective and prospective study. Participants Patients (N = 301) who underwent Nd:YAG capsulotomy by ophthalmology residents at Rassoul Akram Hospital, Tehran, Iran. Methods Assessment of visual outcomes and complications and the results of second- and third-year residents. Results …
Haripriya 2017 (NCT00312299)	HARIPRIYA, A., CHANG, D. F., VIJAYAKUMAR, B., NIRAJ, A., SHEKHAR, M., TANPREET, S. & ARAVIND, S. 2017. Long-term Posterior Capsule Opacification Reduction with Square-Edge Polymethylmethacrylate Intraocular Lens: Randomized Controlled Study. Ophthalmology, 124, 295-302.	Purpose: To objectively assess the long-term posterior capsule opacification (PCO) and neodymium-doped yttrium aluminium garnet (Nd:YAG) capsulotomy rate of a square-edge (SE) polymethylmethacrylate (PMMA) intraocular lens (IOL) modification in comparison with a round-edge (RE) PMMA IOL or an SE hydrophobic acrylic IOL (SE-Acrylic). Design Prospective, randomized, controlled fellow eye clinical s…
Johansson 2017	JOHANSSON, B. 2017. Glistenings, anterior/posterior capsular opacification and incidence of Nd:YAG laser treatments with two aspheric hydrophobic acrylic intraocular lenses - a long-term intra-individual study. Acta Ophthalmologica.	Purpose: To compare two hydrophobic acrylic intraocular lenses (IOLs) regarding long-term anterior/posterior capsular opacification (ACO/PCO) development and need for neodymium:Yttrium-Aluminum-Garnet (Nd:YAG) laser treatment due to visually disturbing PCO, and to study development of glistenings in the IOL materials. Methods: In a prospective, randomized, intra-individual, comparative trial, 50 …
Kahraman 2017	KAHRAMAN, G., FERDINARO, C., WETZEL, B., BERNHART, C., PRAGER, F. & AMON, M. 2017. Intraindividual comparison of capsule behavior of 2 hydrophobic acrylic intraocular lenses during a 5-year follow-up. Journal of Cataract and Refractive Surgery, 43, 228-233.	Purpose: To evaluate and compare the 5-year postoperative anterior (ACO) and posterior capsule opacification (PCO), the occurrence of glistenings, and the level of anterior capsule retraction after implantation of 2 designs of 1-piece hydrophobic acrylic IOLs. Setting Hospital St. John, Vienna, Austria. Design Randomized controlled prospective case series. Methods: Patients had an Acrysof SA60AT …
Leydolt 2017	LEYDOLT, C., SCHARTMÜLLER, D., SCHWARZENBACHER, L., SCHRANZ, M., SCHRIEFL, S. & MENAPACE, R. 2017. Comparison of posterior capsule opacification development with 2 single-piece intraocular lens types. Journal of Cataract and Refractive Surgery, 43, 774-780.	Purpose: To evaluate the differences in the incidence of posterior capsule opacification (PCO) and visual and optical performance between 2 hydrophobic acrylic single-piece sharp-edged intraocular lenses (IOLs) over 3 years. Setting Department of Ophthalmology, Medical University of Vienna, Vienna, Austria. Design Prospective randomized case series. Methods: Patients with bilateral cataract were …
Wesolosky 2017	WESOLOSKY, J. D., TENNANT, M. & RUDNISKY, C. J. 2017. Rate of retinal tear and detachment after neodymium:YAG capsulotomy. J Cataract Refract Surg, 43, 923-928.	PURPOSE: To determine the rate of retinal tear and retinal detachment (RD) after neodymium:YAG (Nd:YAG) laser capsulotomy for posterior capsule opacification (PCO) after cataract surgery. SETTING: Province-wide outpatient and hospital settings, Alberta, Canada. DESIGN: Database study. METHODS: Eleven years of billing records data were collected to assess the rate of retinal tear and/or RD after N…
Yilmaz 2017	YILMAZ, T. & YILMAZ, A. 2017. Long-term changes in subfoveal choroidal thickness and central macula thickness after Nd:YAG laser capsulotomy. International Ophthalmology, 37, 1003-1008.	Purpose: To evaluate changes in central macula thickness (CMT), subfoveal choroid thickness (SCT), and intraocular pressure (IOP) before and after neodymium:yttrium–aluminum–garnet (Nd:YAG) laser capsulotomy. Methods: 42 eyes of 42 patients who underwent Nd:YAG laser capsulotomy were included in this prospective study. CMT, SCT, and IOP were evaluated preoperatively and at postoperative week 1 an…
Kalauz 2016	KALAUZ, M., MASNEC, S., KORDIĆ, R., KUZMAN, T., VIDAS, S., ŠKEGRO, I., JANDROKOVIĆ, S. & PERIĆ, S. 2016. Posterior Capsule Opacification and Nd:YAG Rates with Two Acrylic Intraocular Lenses after Age-Related Cataract Treatment: Three-year Results. Seminars in Ophthalmology, 1-7.	Objective: To compare the incidence and intensity of posterior capsule opacification (PCO) between two intraocular lenses (IOLs) over three years. Methods: Eighty-three patients underwent cataract surgery with implantation of Acreos Adapt AO or Acrysof SA60AT. PCO values were assessed using a photographic image analysis system (EPCO 2000) and the amount of PCO at the slit lamp. Results: Mean PCO …
Rezai 2016	REZAEI, R., ALMASI-HASHANI, A., KHORRAMBAKHT, M. & KHOSRAVI, A. 2016. Comparison of Nd: YAG laser posterior capsulotomy techniques: Cruciate versus circular. Journal of Babol University of Medical Sciences, 18, 6-12.	BACKGROUND AND OBJECTIVE: Nd:YAG laser posterior capsulotomy is a standard method for treatment of posterior capsule opacification (PCO) in adults. However, there is not enough information available regarding the advantages and disadvantages of its conventional techniques. This study aims to compare cruciate and circular techniques of Nd: YAG laser posterior capsulotomy. METHODS: In this clinical…
Waseem 2016	WASEEM, M., GHAFOOR, A. & BAZAI, S. U. 2016. Frequency of Raised Intraocular Pressure (IOP) after ND:YAG Laser Posterior Capsulotomy. P J M H S, 10.	Aim: To evaluate frequency of raised intraocular pressure after Nd:YAG laser posterior capsulotomy. Methods: This descriptive observational study was carried at Hayatabad Medical Complex, Peshawar from 1st January 2015 to 30th June 2015. A total of 100 eyes with posterior capsular opacification and IOP between 10-20mmHg between 30-70 years of age in either gender were enrolled. Results: There wer…
Zepeda 2016	ZEPEDA, E. M., KAM, J. P., WEN, J. C. & DING, L. 2016. Resident-performed Neodymium: YAG laser posterior capsulotomy for posterior capsule opacification. Investigative Ophthalmology and Visual Science, 57, 946.	Purpose : To investigate power use and complication frequency of resident performed Neodymium: YAG (Nd: YAG) posterior capsulotomy and to compare power use and complication rates of residents in different stages of training. Methods : Retrospective analysis was conducted on 175 eyes from 141 pseudophakic patients diagnosed with posterior capsule opacification (PCO) who underwent Nd: Yag posterior…
Bhargava 2015	BHARGAVA, R., KUMAR, P., SHARMA, S. K. & KAUR, A. 2015a. A randomized controlled trial of peeling and aspiration of Elschnig pearls and neodymium: yttrium-aluminium-garnet laser capsulotomy. International journal of ophthalmology, 8, 590-6.	AIM: To compare surgical peeling and aspiration and neodymium yttrium garnet laser capsulotomy for pearl form of posterior capsule opacification (PCO)., METHODS: A prospective, randomized, double blind, study was done at Rotary Eye Hospital, Maranda, Palampur, India, Santosh Medical College Hospital, Ghaziabad, India and Laser Eye Clinic, Noida India. Consecutive patients with pearl form of PCO f…
Nagata 2015	NAGATA, M., MATSUSHIMA, H., MUKAI, K., GOTOH, N., TERAUCHI, W. & SENOO, T. 2015. Postoperative outcomes using surface modified intraocular lens. Investigative Ophthalmology and Visual Science, 56, 653.	Purpose: Evaluation of postoperative outcomes using surface modified intraocular lens (IOL). Methods: Subjects comprised 60 eyes that underwent phacoemulsification. Surface modified hydrophobic acrylic IOL (SP2, HOYA) or three piece IOL (FY-60AD, HOYA) were randomly implanted. The mean age of patients is 70.8±8.6. Images were taken using an EAS-1000 (NIDEK) after 1, 2 and 3 year postoperatively. …
Findl 2015	FINDL, O., HIRNSCHALL, N., NISHI, Y., MAURINO, V. & CRNEJ, A. 2015. Capsular bag performance of a hydrophobic acrylic 1-piece intraocular lens. Journal of Cataract and Refractive Surgery, 41, 90-97.	Purpose: To compare parameters after 1-piece and 3-piece intraocular lens (IOL) implantation. Setting: Moorfields West End Clinic, London, United Kingdom, and Hanusch Hospital, Vienna, Austria. Design Prospective randomized controlled trial. Methods: Each eye of patients having bilateral surgery for age-related cataract was randomized to have implantation of a 1-piece IOL (Tecnis ZCB00) or a 3-pi…
Kahraman 2015	KAHRAMAN, G., AMON, M., FERDINARO, C., NIGL, K. & WALCH, M. 2015. Intraindividual comparative analysis of capsule opacification after implantation of 2 single-piece hydrophobic acrylic intraocular lenses models: Three-year follow-up. Journal of Cataract and Refractive Surgery, 41, 990-996.	Purpose: To compare the 3-year postoperative anterior (ACO) and posterior (PCO) capsule opacification and the level of anterior capsule retraction after implantation of 2 single-piece hydrophobic acrylic intraocular lens (IOL) models. Setting: Hospital of St. John of God, Vienna, Austria. Design Comparative randomized controlled double-blind clinical trial. Methods: Eyes with bilateral cataract w…
Krall 2015	KRALL, E. M., ARLT, E. M., JELL, G., STROHMAIER, C., MOUSSA, S. & DEXL, A. K. 2015. Prospective randomized intraindividual comparison of posterior capsule opacification after implantation of an IOL with and without heparin surface modification. Journal of Refractive Surgery, 31, 466-472.	PURPOSE: To compare posterior capsule opacification (PCO) of a hydrophobic acrylic heparin surface modified intraocular lens (HSM-IOL) and an uncoated IOL (UC-IOL) 1 year after implantation. METHODS: One hundred two eyes of 51 patients underwent routine phacoemulsification with randomized implantation of a HSM-IOL in one eye (the HSM-IOL group) and a UC-IOL in the fellow eye (the UC-IOL group). M…
Schriefl 2015A	SCHRIEFL, S. M., LEYDOLT, C., STIFTER, E. & MENAPACE, R. 2015. Posterior capsular opacification and Nd:YAG capsulotomy rates with the iMics Y-60H and Micro AY intra-ocular lenses: 3-year results of a randomized clinical trial. Acta Ophthalmologica, 93, 342-347.	Purpose: To compare the incidence and intensity of posterior capsular opacification (PCO) and neodymium:yttrium-aluminium-garnet (Nd:YAG) capsulotomy rates between two microincision intra-ocular lenses (IOLs) 3 years after surgery. Methods: Sixty-five patients randomly received a Y-60H IOL (HOYA Surgical Optics, Singapore) in one eye and a Micro AY IOL (PhysIOL, Liège, Belgium) in the contralater…
Schriefl 2015B	SCHRIEFL, S. M., MENAPACE, R., STIFTER, E., ZARUBA, D. & LEYDOLT, C. 2015b. Posterior capsule opacification and neodymium:YAG laser capsulotomy rates with 2 microincision intraocular lenses: Four-year results. Journal of Cataract and Refractive Surgery, 41, 956-963.	Purpose: To compare the development of posterior capsule opacification (PCO) and neodymium:YAG (Nd:YAG) capsulotomy rates between 2 microincision intraocular lenses (IOLs) 4 years after surgery. Setting: Department of Ophthalmology, Medical University of Vienna, Vienna, Austria. Design: Prospective randomized clinical trial. Methods: Patients randomly received a Y-60H 3-piece hydrophobic IOL (hyd…
Bhargava 2014	BHARGAVA, R., KUMAR, P., SHARMA, S. K. & KAUR, A. 2015b. A randomized controlled trial of peeling and aspiration of Elschnig pearls and neodymium: yttrium-aluminium-garnet laser capsulotomy. Int J Ophthalmol, 8, 590-6.	Introduction: To evaluate long term safety and efficacy of Nd: YAG laser capsulotomy in various subtypes of Posterior capsule opacification (Membranous, Fibrous, Fibro-membranous) after uneventful cataract surgery, over a post -operative period of up to three years. Method: The prospective study included 235 cohorts with visually significant PCO, who underwent Nd: YAG laser capsulotomy following …
Henning 2014	HENNIG, A., PURI, L. R., SHARMA, H., EVANS, J. R. & YORSTON, D. 2014. Foldable vs rigid lenses after phacoemulsification for cataract surgery: A randomised controlled trial. Eye (Basingstoke), 28, 567-575.	PurposeTo compare the outcomes of phacoemulsification with either a 2.5-mm clear corneal incision and a foldable intraocular lens (IOL) or a 5-mm sclerocorneal tunnel incision and a rigid polymethyl methacrylate (PMMA) IOL. Methods: In a prospective, randomised clinical trial of phacoemulsification cataract surgery, 1200 patients received either a foldable hydrophilic acrylic IOL through a 2.5-mm…
Kahraman 2014	KAHRAMAN, G., SCHRITTWIESER, H., WALCH, M., STORCH, F., NIGL, K., FERDINARO, C. & AMON, M. 2014. Anterior and posterior capsular opacification with the Tecnis ZCB00 and AcrySof SA60AT IOLs: A randomised intraindividual comparison. British Journal of Ophthalmology, 98, 905-909.	Purpose: To evaluate and compare the 1-year postoperative levels of posterior capsule opacification (PCO) as well as the level of anterior capsule retraction and opacification (ACO) after implantation of two single-piece hydrophobic acrylic intraocular lens (IOL) models. Methods: Randomised, controlled, prospective and double-blind study including 148 eyes of 74 patients (age range, 61-80 years) …
Mylonas 2014	MYLONAS, G., GEORGOPOULOS, M., PRINZ, A., VOCK, L., BLUM, R. A. & SCHMIDT-ERFURTH, U. 2014. Influence of a variable overall diameter hydrophilic acrylic sharp-edged single-piece intra-ocular lens on capsule opacification one year after surgery. Current Eye Research, 39, 620-625.	Background: To investigate the influence of the overall intraocular lens (IOL) diameter on posterior capsule opacification (PCO) formation. Methods: In this prospective randomized clinical trial, 124 eyes of 62 patients with bilateral age-related cataract were included. Each patient received a Corneal A501D IOL in one eye and a Corneal J501D IOL in the fellow eye. Best corrected visual acuity (BC…
Ozyol 2014	OZYOL, E., OZYOL, P., DOGANAY ERDOGAN, B. & ONEN, M. 2014. The role of anterior hyaloid face integrity on retinal complications during Nd: YAG laser capsulotomy. Graefes Arch Clin Exp Ophthalmol, 252, 71-5.	Background: This study evaluated anterior hyaloid damage (AHD), AHD-related Nd:YAG laser parameters, and retinal complications in subjects that underwent Nd:YAG laser posterior capsulotomy for cataracts. Methods: In this prospective, cross-sectional study, 277 pseudophakic eyes of 216 patients treated with Nd:YAG laser capsulotomy for posterior capsule opacification were enrolled. Pulse number, p…
Ronbeck 2014 (Ronbeck 2009, Wegde 2004, Wegde 2003)	RØNBECK, M. & KUGELBERG, M. 2014. Posterior capsule opacification with 3 intraocular lenses: 12-year prospective study. Journal of Cataract and Refractive Surgery, 40, 70-76. RÖNBECK, M., ZETTERSTRÖM, C., WEJDE, G. & KUGELBERG, M. 2009. Comparison of posterior capsule opacification development with 3 intraocular lens types. Five-year prospective study. Journal of Cataract and Refractive Surgery, …	Ronbeck 2014: Purpose To compare posterior capsule opacification (PCO) with 3 intraocular lenses (IOLs) 12 years postoperatively. Setting St. Erik Eye Hospital, Stockholm, Sweden. Design: Randomized clinical trial. Methods: Patients having unilateral standard phacoemulsification were randomized to implantation of a round-edged heparin-surface-modified (HSM) poly(methyl methacrylate) (PMMA) IOL, a…
Chang 2013	CHANG, A., BEHNDIG, A., RØNBECK, M. & KUGELBERG, M. 2013. Comparison of posterior capsule opacification and glistenings with 2 hydrophobic acrylic intraocular lenses: 5- to 7-year follow-up. Journal of Cataract and Refractive Surgery, 39, 694-698.	Purpose: To compare posterior capsule opacification (PCO) and glistenings 5 to 7 years after cataract surgery with implantation of 2 hydrophobic acrylic intraocular lenses (IOLs) and evaluate the effects on corrected distance visual acuity (CDVA) and contrast sensitivity. Setting: St. Erik Eye Hospital, Stockholm, Sweden. Design: Randomized clinical trial. Methods: Cataract surgery with standard …
Hirnschall 2013	HIRNSCHALL, N., NISHI, Y., CRNEJ, A., KOSHY, J., GANGWANI, V., MAURINO, V. & FINDL, O. 2013. Capsular bag stability and posterior capsule opacification of a plate-haptic design microincision cataract surgery intraocular lens: 3-Year results of a randomised trial. British Journal of Ophthalmology, 97, 1565-1568.	Purpose: To compare capsular bag stability and posterior capsule opacification (PCO) of a plate-haptic intraocular lens (IOL) and a standard three-piece open-loop-haptic IOL of the same acrylic material. Methods: In this randomised bilateral patient-masked and examiner-masked study, each patient received a microincision cataract surgery IOL (MICS IOL; Acri.Smart 46S=CT SHERIS 209M) in one eye and…
Leydolt 2013	LEYDOLT, C., KRIECHBAUM, K., SCHRIEFL, S., PACHALA, M. & MENAPACE, R. 2013a. Posterior capsule opacification and neodymium:YAG rates with 2 single-piece hydrophobic acrylic intraocular lenses: Three-year results. Journal of Cataract and Refractive Surgery, 39, 1886-1892.	Purpose To compare the incidence and intensity of posterior capsule opacification (PCO) between 2 similar 1-piece foldable hydrophobic acrylic intraocular lenses (IOLs) over 3 years. Setting Department of Ophthalmology, Medical University Vienna, Vienna, Austria. Design: Randomized prospective patient- and examiner-masked clinical trial with intraindividual comparison. Methods: Patients with bila…
Leydolt and Schriefl 2013 (NCT01732484)	LEYDOLT, C., SCHRIEFL, S., STIFTER, E., HASZCZ, A. & MENAPACE, R. 2013b. Posterior capsule opacification with the iMics1 NY-60 and AcrySof SN60WF 1-piece hydrophobic acrylic intraocular lenses: 3-year results of a randomized trial. American Journal of Ophthalmology, 156, 375-381.e2.	Purpose: To compare the intensity of posterior capsule opacification (PCO) 3 years after implantation of 2 different 1-piece foldable hydrophobic acrylic intraocular lenses (IOLs). Design: Randomized, prospective, patient- and examiner-masked clinical trial with intraindividual comparison. Methods: One hundred patients with bilateral age-related cataract (200 eyes) had standard cataract surgery w…
Mylonas 2013 (NCT 00673803)	MYLONAS, G., PRSKAVEC, M., BARADARAN-DILMAGHANI, R., KARNIK, N., BUEHL, W. & WIRTITSCH, M. 2013. Effect of a single-piece and a three-piece acrylic sharp-edged IOL on posterior capsule opacification. Current Eye Research, 38, 86-90.	Background: To compare the intensity of posterior capsule opacification (PCO) between two intraocular lenses (IOLs) of the same optic material, but with different haptic design (1-piece vs. 3-piece). Methods: This prospective intraindividual controlled cohort study comprised eighty eyes of 40 patients with bilateral age-related cataract. Each patient received a Polylens Y10 (Polytech, Germany) 1-…
Nanavaty 2013	NANAVATY, M. A., SPALTON, D. J., GALA, K. B., DHITAL, A. & BOYCE, J. 2013. Fellow-eye comparison of posterior capsule opacification between 2 aspheric microincision intraocular lenses. Journal of Cataract and Refractive Surgery, 39, 705-711.	Purpose: To compare posterior capsule opacification (PCO) between 2 microincision hydrophilic intraocular lenses (IOLs) and with a conventional spherical hydrophobic IOL. Setting: St. Thomas' Hospital, London, United Kingdom. Design: Prospective randomized comparative study. Methods: A microincision Acri.Smart 36A (negatively aspheric) or Akreos MI-60 (aspherically neutral) IOL was randomized to …
Prinz 2013	PRINZ, A., VECSEI-MARLOVITS, P. V., SONDERHOF, D., IRSIGLER, P., FINDL, O. & WEINGESSEL, B. 2013. Comparison of posterior capsule opacification between a 1-piece and a 3-piece microincision intraocular lens. British Journal of Ophthalmology, 97, 18-22.	Objective: To compare the intensity of posterior capsular opacification (PCO) between a 1-piece and a 3-piece microincision cataract surgery intraocular lens (MICS IOL) in a prospective randomised study. Methods: 80 eyes of 40 patients with age-related cataract were enrolled in this study. Each patient received a 1-piece MICS IOL (AF-1 NY-60, Hoya, Tokyo, Japan) in one eye and a 3-piece MICS IOL …
Nanavaty 2012 (NCT00762021)	NANAVATY, M. A., SPALTON, D. J., GALA, K. B., DHITAL, A. & BOYCE, J. 2012. Effect of intraocular lens asphericity on posterior capsule opacification between two intraocular lenses with same acrylic material: A fellow-eye study. Acta Ophthalmologica, 90, e104-e108.	Purpose: To evaluate intra-individual differences in posterior capsule opacification (PCO) and visual performance between spherical AcrySof SN60AT and an aspheric AcrySof SN60WF intraocular lens (IOL) with a posterior aspheric surface, both of which are made of same hydrophobic acrylic material. Setting: Ophthalmology Department, St Thomas' Hospital, London, UK. Methods: In this prospective rando…
Gangwani 2011	GANGWANI, V., HIRNSCHALL, N., KOSHY, J., CRNEJ, A., NISHI, Y., MAURINO, V. & FINDL, O. 2011. Posterior capsule opacification and capsular bag performance of a microincision intraocular lens. Journal of Cataract and Refractive Surgery, 37, 1988-1992.	Purpose: To assess the axial stability and posterior capsule opacification (PCO)-inhibiting efficacy of a microincision hydrophilic intraocular lens (IOL) (Idea 613 XC) and a standard hydrophobic open-loop acrylic IOL (Acrysof SA60AT). Setting: Moorfields Eye Hospital NHS Foundation Trust, London, United Kingdom. Design: Clinical trial. Methods: Patients with bilateral cataract received a microin…
Iwase 2011	IWASE, T., NISHI, Y., OVESON, B. C. & JO, Y. J. 2011. Hydrophobic versus double-square-edged hydrophilic foldable acrylic intraocular lens: Effect on posterior capsule opacification. Journal of Cataract and Refractive Surgery, 37, 1060-1068.	Purpose: To evaluate posterior capsule opacification (PCO) 2 years after cataract surgery with implantation of a hydrophobic acrylic or single-piece sharp-edged hydrophilic acrylic intraocular lens (IOL). Setting: Toyama Prefectural Central Hospital, Toyama, Japan. Design: Case-control study. Methods: Patients with bilateral senile cataract were prospectively randomized to receive a hydrophobic I…
Prinz 2011	PRINZ, A., NEUMAYER, T., BUEHL, W., VOCK, L., MENAPACE, R., FINDL, O. & GEORGOPOULOS, M. 2011. Rotational stability and posterior capsule opacification of a plate-haptic and an open-loop-haptic intraocular lens. Journal of Cataract and Refractive Surgery, 37, 251-257.	Purpose: To compare the rotational stability and posterior capsule opacification (PCO) rate in eyes with a 1-piece or 3-piece acrylic intraocular lens (IOL). Setting: Department of Ophthalmology, Medical University of Vienna, Vienna, Austria. Design: Prospective randomized masked clinical trial. Methods: Patients with age-related cataract received a plate-haptic acrylic IOL (Acri.Smart 46S) in 1 …
Vasavada 2011	VASAVADA, A. R., RAJ, S. M., SHAH, A., SHAH, G., VASAVADA, V. & VASAVADA, V. 2011. Comparison of posterior capsule opacification with hydrophobic acrylic and hydrophilic acrylic intraocular lenses. Journal of Cataract and Refractive Surgery, 37, 1050-1059.	Purpose: To compare posterior capsule opacification (PCO) 3 years postoperatively in contralateral eyes with a single-piece hydrophobic acrylic and 1 of 2 single-piece hydrophilic acrylic intraocular lenses (IOLs) with different configurations. Setting: Iladevi Cataract and IOL Research Institute, Ahmedabad, India. Design: Prospective randomized clinical trial. Methods: A hydrophobic Acrysof (hyd…
Zemaitiene 2011	ŽEMAITIENE, R. & JAŠINSKAS, V. 2011. Prevention of posterior capsule opacification with 3 intraocular lens models: A prospective, randomized, long-term clinical trial. Medicina, 47, 595-599.	Purpose:The aim of this prospective randomized study was to evaluate the impact of different sharp-edged intraocular lenses (IOLs) (hydrophobic acrylic or silicone) on posterior and anterior lens capsule opacification (PCO and ACO) at 3-year postoperative follow-up. Material and Methods: A total of 96 eyes (89 patients) having a standard uncomplicated phacoemulsification procedure for age-related…
Altiparmak 2010	ALTIPARMAK, U. E., ERSOZ, I., HAZIROLAN, D., KOKLU, B., KASIM, R. & DUMAN, S. 2010. The impact of Nd:YAG capsulotomy on foveal thickness measurement by optical coherence tomography. Ophthalmic Surg Lasers Imaging, 41, 67-71.	BACKGROUND AND OBJECTIVE: To measure the foveal thickness change after Nd:YAG laser capsulotomy by optical coherence tomography (OCT). PATIENTS AND METHODS: Fifty-four eyes of 54 patients who had posterior capsule opacification underwent Nd:YAG laser capsulotomy. OCT of the foveal region was performed preoperatively and postoperatively (on days 1 and 7 and months 1, 3, 6, and 12). The preoperativ…
Cleary 2009	CLEARY, G., SPALTON, D. J., HANCOX, J., BOYCE, J. & MARSHALL, J. 2009. Randomized intraindividual comparison of posterior capsule opacification between a microincision intraocular lens and a conventional intraocular lens. Journal of Cataract and Refractive Surgery, 35, 265-272.	Purpose: To evaluate the differences in posterior capsule opacification (PCO) and visual and optical performance between a microincision intraocular lens (IOL) and a conventional IOL. Setting: Ophthalmology Department, St. Thomas' Hospital, London, United Kingdom. Methods: Patients with bilateral cataract were prospectively randomized to receive a HumanOptics MC611MI microincision IOL (microlens …
Vock 2009	VOCK, L., CRNEJ, A., FINDL, O., NEUMAYER, T., BUEHL, W., SACU, S., RAINER, G. & MENAPACE, R. 2009. Posterior Capsule Opacification in Silicone and Hydrophobic Acrylic Intraocular Lenses with Sharp-edge Optics Six Years After Surgery. American Journal of Ophthalmology, 147, 683-690.e2.	Purpose: To compare posterior capsule opacification (PCO) between 2 three-piece intraocular lenses (IOLs) both with sharp-optic edges and open loop haptics, one made of silicone and the other made of hydrophobic acrylate, 6 years after surgery. Design: Randomized, controlled, patient- and examiner-masked trial with intra-patient comparison. Methods: One hundred and six eyes in 53 patients were in…
Hancox 2008	HANCOX, J., SPALTON, D., CLEARY, G., BOYCE, J., NANAVATY, M. A., THYAGARAJAN, S. & MARSHALL, J. 2008. Fellow-eye comparison of posterior capsule opacification with AcrySof SN60AT and AF-1 YA-60BB blue-blocking intraocular lenses. Journal of Cataract and Refractive Surgery, 34, 1489-1494.	Purpose: To evaluate intraindividual differences in posterior capsule opacification (PCO) and visual performance of AcrySof SN60AT (Alcon Laboratories) and AF-1 YA-60BB (Hoya Corp.) intraocular lenses (IOLs). Setting: Ophthalmology Department, St. Thomas' Hospital, London, United Kingdom. Methods: In this prospective single-surgeon standardized-surgical-procedure fellow-eye comparison, an AcrySof…
Hayashi 2008	HAYASHI, K., YOSHIDA, M. & HAYASHI, H. 2008. Comparison of posterior capsule opacification between fellow eyes with two types of acrylic intraocular lens. Eye, 22, 35-41.	Purpose: To compare the degree of posterior capsule opacification (PCO) and visual function between fellow eyes that received two different types of hydrophobic acrylic intraocular lenses (IOLs). Methods: Forty-five patients underwent bilateral phacoemulsification and implantation of an Alcon AcrySof IOL (MA60AC) in one eye and an AMO Sensar IOL (AR40e) in the fellow eye. The PCO density value wa…
Kang 2008	KANG, S., KIM, M. J., PARK, S. H. & JOO, C. K. 2008. Comparison of clinical results between heparin surface modified hydrophilic acrylic and hydrophobic acrylic intraocular lens. European Journal of Ophthalmology, 18, 377-383.	Purpose.: To compare the clinical results of heparin surface modified (HSM) hydrophilic acrylic intraocular lens (IOL) with those of hydrophobic acrylic IOL. Methods: One hundred patients with cataract were randomized to receive one of acrylic foldable IOLs after phacoemulsification: HSM hydrophilic acrylic IOL (n=50) BioVue3® (BioVue, Oil, Ontario, CA, USA) and hydrophobic acrylic IOL (n=50) Sen…
Khanzada 2008	KHANZADA, M. A., GUL, S., DABIR, S. A., JATOI, S. M. & NARSANI, A. K. 2008. Comparative incidence of posterior capsular opacification in AcrySof and PMMA intraocular lenses. International Journal of Ophthalmology, 8, 2369-2372.	Aim: To evaluate the extent of significant posterior capsule opacification (PCO) after implanting polymethylmethacrylate (PMMA) and soft acrylic intraocular lenses. Methods: A total of one hundred patients(110 eyes) undergoing intraocular lens (IOL) implant surgery were randomly divided into two groups based on the type of IOL's implanted. Group I: AcrySof (SA60AT) and Group II: PMMA (LX10BD). Th…
Kohnen 2008 (Mester 2004)	KOHNEN, T., FABIAN, E., GERL, R., HUNOLD, W., HÜTZ, W., STROBEL, J., HOYER, H. & MESTER, U. 2008. Optic Edge Design as Long-term Factor for Posterior Capsular Opacification Rates. Ophthalmology, 115, 1308-1314.e3. MESTER, U., FABIAN, E., GERL, R., HUNOLD, W., HÜTZ, W., STROBEL, J., HOYER, H. & KOHNEN, T. 2004. Posterior capsule opacification after implantation of CeeOn Edge 911A, PhacoFlex SI-40N…	Kohnen 2008: Objective: To compare the difference in posterior capsular opacification (PCO) between highly refractive silicone and hydrophobic acrylic foldable intraocular lenses (IOLs) with sharp and round edge designs 3 years after in-the-bag IOL implantation in subjects undergoing bilateral cataract surgery. Design: Open-label, prospective, randomized, multicenter clinical trial. Participants:…
Kugelberg 2008 (Kugelberg 2006)	KUGELBERG, M., WEJDE, G., JAYARAM, H. & ZETTERSTRÖM, C. 2008. Two-year follow-up of posterior capsule opacification after implantation of a hydrophilic or hydrophobic acrylic intraocular lens. Acta Ophthalmologica, 86, 533-536. KUGELBERG, M., WEJDE, G., JAYARAM, H. & ZETTERSTRÖM, C. 2006. Posterior capsule opacification after implantation of a hydrophilic or a hydrophobic acrylic intraocular lens…	Kugelberg 2008: Purpose: To evaluate posterior capsule opacification (PCO) 2 years after cataract surgery following implantation of a hydrophilic or a hydrophobic single-piece acrylic intraocular lens (IOL) with a sharp edge. Methods: Phacoemulsification cataract surgery was performed in one eye of 120 patients with senile cataract in this prospective study. They were randomized to implantation o…
Shah 2008	SHAH, A. R., PRAVEEN, M. R. & VASAVADA, A. R. 2008. Posterior capsule opacification after extra capsular cataract extraction in Indian rural population: Foldable acrylic vs poly (methyl-methacrylate) intraocular lenses a randomized clinical trial. Eye, 22, 889-894.	Purpose: To compare the performance of single-piece acrylic vspoly (methylmethacrylate) intraocular lenses (IOL) on the development of posterior capsule opacification (PCO) after conventional extra capsular cataract extraction (ECCE). Materials and Methods: One hundred and eighty-two eyes of 91 patients with bilateral senile cataract undergoing ECCE were prospectively randomized to receive a sing…
Barisic 2007	BARIŠIĆ, A., DEKARIS, I., GABRIĆ, N., BOSNAR, D., LAZIĆ, R., MARTINOVIĆ, Ž. K. & KRSTONIJEVIĆ, E. K. 2007. Blue light filtering intraocular lenses in phacoemulsification cataract surgery. Collegium Antropologicum, 31, 57-60.	Blue light can damage retina and cause age related macular degeneration. After cataract surgery and lens removal retina stays unprotected. Blue light filtering intraocular lenses (IOL) increase protection of the retina. In our prospective study we investigated clinical results after billateral implantation of Acrysof Natural IOL to 30 patients (N=60 eyes). In a control group (N=60 eyes, 30 patien…
Buehl 2007 (Linked: Buehl 2004)	BUEHL, W., MENAPACE, R., FINDL, O., NEUMAYER, T., BOLZ, M. & PRINZ, A. 2007. Long-term Effect of Optic Edge Design in a Silicone Intraocular Lens on Posterior Capsule Opacification. American Journal of Ophthalmology, 143, 913-919.e2. BUEHL, W., MENAPACE, R., SACU, S., KRIECHBAUM, K., KOEPPL, C., WIRTITSCH, M., GEORGOPOULOS, M. & FINDL, O. 2004. Effect of a silicone intraocular lens with a sharp p…	Buehl 2007: Purpose: To compare the posterior capsule opacification (PCO) inhibiting effect of the round anterior and sharp posterior optic edge profile of the Clariflex silicone intraocular lens (IOL) [AMO Inc, Santa Ana, California, USA] with that of the double-round edge profile of the SI40 (Phacoflex; AMO Inc, Santa Ana, California, USA) silicone IOL over a period of three years. Design: Pros…
Hancox 2007	HANCOX, J., SPALTON, D., HEATLEY, C., JAYARAM, H., YIP, J., BOYCE, J. & MARSHALL, J. 2007. Fellow-eye comparison of posterior capsule opacification rates after implantation of 1CU accommodating and AcrySof MA30 monofocal intraocular lenses. Journal of Cataract and Refractive Surgery, 33, 413-417.	Purpose: To measure posterior capsule opacification (PCO) and neodymium:YAG (Nd:YAG) capsulotomy rates between the AcrySof MA30 intraocular lens (IOL) (Alcon) and the 1CU IOL (HumanOptics) in a fellow-eye comparison. Setting: Ophthalmology Department, St. Thomas' Hospital, London, United Kingdom. Methods: Thirty patients who had bilateral cataract surgery with a 1CU IOL prospectively randomly all…
Hayashi 2007	HAYASHI, K. & HAYASHI, H. 2007. Influence on Posterior Capsule Opacification and Visual Function of Intraocular Lens Optic Material. American Journal of Ophthalmology, 144, 195-202.e2.	Purpose: To examine the influence of optic material on posterior capsule opacification (PCO) by comparing PCO and visual functions between eyes with an acrylic intraocular lens (IOLs) and those with a silicone IOL of the same optic design and with the same haptics. Design: Randomized clinical trial. Methods: One hundred patients scheduled for phacoemulsification surgery underwent implantation of …
Kaya 2007	KAYA, V., ÖZTÜRKER, Z. K., ÖZTÜRKER, C., YAŞAR, Ö., SIVRIKAYA, H., AǦCA, A. & YILMAZ, Ö. F. 2007. ThinOptX vs AcrySof: Comparison of visual and refractive results, contrast sensitivity, and the incidence of posterior capsule opacification. European Journal of Ophthalmology, 17, 307-314.	PURPOSE: TO evaluate the visual and refractive results, the changes in contrast sensitivity, and the incidence of posterior capsule opacification (PCO) after the implantation of UltraChoice 1.0 ThinOptX (ThinOptX Inc.) intraocular lens (IOL) and conventional acrylic foldable IOL (AcrySof MA30AC). METHODS.: Twenty-five patients were randomized into two groups prospectively. In Group 1, microincisi…
Khanzada 2007	KHANZADA, M. A., JATOI, S. M., NARSANI, A. K., DABIR, S. A. & GUL, S. 2007. Experience of Nd: YAG laser posterior capsulotomy in 500 cases JLUMHS, September - December.	BACKGROUND/ OBJECTIVES: Posterior capsular opacification (PCO) is the commonest cause of glare and reduced visual acuity after cataract surgery. The Nd: YAG Laser is the alternate to surgical treatment for capsulotomy. To determine the time period of development of PCO, the complications of Nd: YAG laser during capsulotomy and post laser best corrected visual acuity, this study was carried out. S…
Leydolt 2007	LEYDOLT, C., DAVIDOVIC, S., SACU, S., MENAPACE, R., NEUMAYER, T., PRINZ, A., BUEHL, W. & FINDL, O. 2007. Long-term Effect of 1-Piece and 3-Piece Hydrophobic Acrylic Intraocular Lens on Posterior Capsule Opacification. A Randomized Trial. Ophthalmology, 114, 1663-1669.	Purpose: To compare the intensity of posterior capsule opacification (PCO) between the 1-piece and 3-piece haptic designs of the foldable hydrophobic acrylic AcrySof intraocular lens (IOL) over a 5-year period. Design: Randomized, prospective, patient- and examiner-masked clinical trial with intraindividual comparison. Participants: Fifty-two patients with bilateral age-related cataract (104 eyes…
Vock 2007	VOCK, L., MENAPACE, R., STIFTER, E., FINDL, O. & GEORGOPOULOS, M. 2007. Clinical effects of primary posterior continuous curvilinear capsulorhexis in eyes with single-piece hydrophilic acrylic intraocular lenses with and without haptic angulation. J Cataract Refract Surg, 33, 258-64.	PURPOSE: To evaluate the clinical effects of a primary posterior continuous curvilinear capsulorhexis (PCCC) on the intraocular performance of hydrophilic acrylic single-piece intraocular lenses (IOLs) with and without haptic angulation. SETTING: Department of Ophthalmology, Medical University of Vienna, Vienna, Austria. METHODS: A prospective study comprised 52 patients with bilateral age-relate…
Zemaitiene 2007	ZEMAITIENE, R., JASINSKAS, V. & AUFFARTH, G. U. 2007. Influence of three-piece and single-piece designs of two sharp-edge optic hydrophobic acrylic intraocular lenses on the prevention of posterior capsule opacification: A prospective, randomised, long-term clinical trial. British Journal of Ophthalmology, 91, 644-648.	Background: Posterior capsule opacification (PCO) is still a major long-term complication of modern cataract surgery. We evaluated the impact of sharp-edged intraocular lenses (IOLs) with different haptic designs made from the same hydrophobic acrylic material on posterior and anterior lens capsule opacification. Setting: Eye clinic of Kaunas University of Medicine, Lithuania. Prospective randomi…
Karczewicz 2006	KARCZEWICZ, D., LUBINSKI, W., PODBORACZYNSKA-JODKO, K. & SPOZ, E. 2006. [Pseudophakic retinal detachment after cataract surgery by phacoemulsification]. Ann Acad Med Stetin, 52, 79-82; discussion 82.	PURPOSE: To estimate the incidence and causes of pseudophakic retinal detachment after cataract surgery by phacoemulsification. PATIENTS: 105 patients (51 females, 54 males, age: 18 -81 yrs) treated because of pseudophkic retinal detachment at the Department of Ophthalmology, Szczecin, between 2000 and 2004. METHOD: Cataract surgery by phacoemulsification and intraocular lens implanation was perf…
Buehl 2002 (Linked: Buehl 2005)	BUEHL, W., FINDL, O., MENAPACE, R., RAINER, G., SACU, S., KISS, B., PETTERNEL, V. & GEORGOPOULOS, M. 2002. Effect of an acrylic intraocular lens with a sharp posterior optic edge on posterior capsule opacification. Journal of Cataract and Refractive Surgery, 28, 1105-1111. BUEHL, W., FINDL, O., MENAPACE, R., SACU, S., KRIECHBAUM, K., KOEPPL, C. & WIRTITSCH, M. 2005. Long-term effect of optic edge…	Buehl 2002: Purpose: To compare the posterior capsule opacification (PCO) inhibiting effect of the sharp posterior optic edge design of the Sensar® OptiEdge AR40e intraocular lens (IOL) (Allergan Surgical) with that of the round-edged design of the Sensar AR40 IOL. Setting: Department of Ophthalmology, University of Vienna, Vienna, Austria. Methods: This prospective randomized patient- and examin…
Findl 2005	FINDL, O., MENAPACE, R., SACU, S., BUEHL, W. & RAINER, G. 2005. Effect of optic material on posterior capsule opacification in intraocular lenses with sharp-edge optics: Randomized clinical trial. Ophthalmology, 112, 67-72.	Comparison of the intensity of posterior capsule opacification (PCO) between a silicone intraocular lens (IOL) and a hydrophobic acrylic IOL, both of them 3-piece and open-loop and having truncated optics with sharp edges. Randomized, controlled, patient- and examiner-masked trial with intrapatient comparison. One hundred six eyes of 53 patients with age-related bilateral cataract. Each patient h…
Hayashi 2005	HAYASHI, K. & HAYASHI, H. 2005. Posterior capsule opacification in the presence of an intraocular lens with a sharp versus rounded optic edge. Ophthalmology, 112, 1550-1556.	Purpose: To compare the degree of posterior capsule opacification (PCO) and visual function in eyes implanted with an acrylic intraocular lens (IOL) with a sharp posterior optic edge with that in eyes implanted with an IOL with a rounded optic edge. Design: Randomized clinical trial. Participants: Seventy-five consecutive patients scheduled for bilateral phacoemulsification were assigned randomly…
Heatly 2005	HEATLEY, C. J., SPALTON, D. J., KUMAR, A., JOSE, R., BOYCE, J. & BENDER, L. E. 2005. Comparison of posterior capsule opacification rates between hydrophilic and hydrophobic single-piece acrylic intraocular lenses. J Cataract Refract Surg, 31, 718-24.	PURPOSE: To determine the effect of intraocular lens (IOL) material on the development of posterior capsule opacification (PCO) at 1 year. SETTING: Department of Ophthalmology, St. Thomas' Hospital, London, United Kingdom. METHODS: One hundred six eyes of 53 patients with bilateral cataract and no other ocular comorbidity were prospectively randomized to receive a hydrophobic acrylic or hydrophil…
Menapace 2005	MENAPACE, R., WIRTITSCH, M., FINDL, O., BUEHL, W., KRIECHBAUM, K. & SACU, S. 2005. Effect of anterior capsule polishing on posterior capsule opacification and neodymium:YAG capsulotomy rates: Three-year randomized trial. Journal of Cataract and Refractive Surgery, 31, 2067-2075.	PURPOSE: To compare the long-term effect of extensive polishing and nonpolishing of the anterior lens capsule on posterior capsule opacification (PCO) and neodymium:YAG (Nd:YAG) capsulotomy rates. SETTING: Department of Ophthalmology, Medical University of Vienna, Vienna, Austria. METHODS: This prospective randomized bilateral double-masked study included 108 eyes of 54 consecutive patients with …
Sacu 2005	SACU, S., MENAPACE, R., FINDL, O., KISS, B., BUEHL, W. & GEORGOPOULOS, M. 2005. Long-term efficacy of adding a sharp posterior optic edge to a three-piece silicone intraocular lens on capsule opacification: five-year results of a randomized study. American journal of ophthalmology, 139, 696-703.	PURPOSE: To compare the intensity of capsule opacification with the sharp and the round optic edge variant of an open-loop hydrophobic silicone intraocular lens (IOL). DESIGN: Randomized, controlled, double-blind clinical trial with intraindividual comparison. METHODS: Fifty-one patients with bilateral age-related cataract were included (102 eyes). Each patient had had cataract surgery in both ey…
Sundelin-2005 (Linked: Sundelin-2006)	SUNDELIN, K., SHAMS, H. & STENEVI, U. 2005. Three-year follow-up of posterior capsule opacification with two different silicone intraocular lenses. Acta Ophthalmologica Scandinavica, 83, 11-19. SUNDELIN, K. & STENEVI, U. 2006. Five-year follow-up of posterior capsule opacification with two different silicone intraocular lenses. Acta Ophthalmologica Scandinavica, 84, 827-828.	Sundelin 2005: Purpose: To compare posterior capsule opacification (PCO) after cataract surgery with implantation of two silicone intraocular lenses (IOLs) with different designs. Methods: We carried out a prospective, clinical study of 116 patients randomized to standardized phacoemulsification with implantation of CeeOn Edge (n=57) or SI40NB (n=59) IOLs. The follow-up period was 3 years. To eva…
Bilge 2004	BILGE, A. H., AYKAN, Ü., AKIN, T. & ÜNSAL, U. 2004. The effects of three-piece or single-piece acrylic intraocular lens implantation on posterior capsule opacification. European Journal of Ophthalmology, 14, 375-380.	PURPOSE. To evaluate the development of posterior capsule opacification (PCO) in patients implanted with 5.5 mm optics, single-piece or three-piece acrylic intraocular lens (IOL) in cataract surgery prospectively. METHODS. This study was carried out on 267 eyes of 249 patients implanted with three-piece, 5.5 mm optics, acrylic IOL and 252 eyes of 244 patients implanted with single-piece, 5.5 mm o…
Hayashi 2004	HAYASHI, K. & HAYASHI, H. 2004. Posterior capsule opacification after implantation of a hydrogel intraocular lens. British Journal of Ophthalmology, 88, 182-185.	Aim: To compare the degree of posterior capsule opacification (PCO) in eyes with a hydrophilic hydrogel intraocular lens (IOL) with that in eyes with a hydrophobic acrylic IOL. Methods: Ninety five patients underwent a hydrogel IOL implantation in one eye and an acrylic IOL implantation in the opposite eye. The PCO value of these patients was measured using the Scheimpflug videophotography system…
Sacu 2004A	SACU, S., FINDL, O., MENAPACE, R., BUEHL, W. & WIRTITSCH, M. 2004. Comparison of posterior capsule opacification between the 1-piece and 3-piece Acrysof intraocular lenses: Two-year results of a randomized trial. Ophthalmology, 111, 1840-1846.	Purpose: To compare intensity of posterior capsule opacification (PCO) between the 1-piece and 3-piece haptic designs of an open-loop hydrophobic acrylic intraocular lens (IOL). Design: A randomized, patient- and examiner-masked clinical trial with intraindividual comparison. Participants Fifty-two patients with bilateral age-related cataract (104 eyes). Methods: Each patient had cataract surgery…
Sacu 2004B	SACU, S., MENAPACE, R., BUEHL, W., RAINER, G. & FINDL, O. 2004. Effect of intraocular lens optic edge design and material on fibrotic capsule opacification and capsulorhexis contraction. Journal of Cataract and Refractive Surgery, 30, 1875-1882.	Purpose: To examine the influence of intraocular lens (IOL) optic edge design and optic material on fibrosis of the anterior and peripheral posterior capsules and on capsulorhexis contraction. Setting: Department of Ophthalmology, Medical University of Vienna, Vienna, Austria. Methods: This randomized controlled patient- and examiner-masked study comprised 210 eyes of 105 patients with bilateral …
Sacu 2004C	SACU, S., MENAPACE, R., FINDL, O., GEORGOPOULOS, M., BUEHL, W., KRIECHBAUM, K. & RAINER, G. 2004. Influence of optic edge design and anterior capsule polishing on posterior capsule fibrosis. Journal of Cataract and Refractive Surgery, 30, 658-662.	Purpose: To evaluate the role of posterior optic edge design and the effect of anterior capsule polishing on peripheral fibrotic posterior capsule opacification (PCO). Setting: Department of Ophthalmology, University of Vienna, Vienna, Austria. Methods: This randomized prospective study comprised 144 eyes of 72 patients with bilateral age-related cataract. Each patient had standardized cataract s…
Ernest 2003	ERNEST, P. H. 2003. Posterior capsule opacification and neodymium: YAG capsulotomy rates with AcrySof acrylic and PhacoFlex II silicone intraocular lenses. Journal of Cataract and Refractive Surgery, 29, 1546-1550.	Purpose: To compare the incidence and severity of posterior capsule opacification (PCO) and neodymium:YAG (Nd:YAG) capsulotomy rates between AcrySof® MA30BA acrylic (Alcon) and PhacoFlex® II SI-40NB silicone (AMO) intraocular lenses (IOLs). Setting: Outpatient Cataract Surgery Center, TLC Eyecare and Laser Center, Jackson, Michigan, USA. Methods: AcrySof and PhacoFlex II IOLs were implanted in fe…
Jahn 2003	JAHN, C. E., RICHTER, J., JAHN, A. H., KREMER, G. & KRON, M. 2003. Pseudophakic retinal detachment after uneventful phacoemulsification and subsequent neodymium: YAG capsulotomy for capsule opacification. J Cataract Refract Surg, 29, 925-9.	Purpose: To determine the incidence of retinal detachment (RD) after neodymium:YAG (Nd:YAG) laser capsulotomy for posterior capsule opacification (PCO) and define the characteristics of this type of RD. Setting: A private practice, with statistical evaluation at a university department. Methods: Five hundred twenty-six consecutive eyes that had Nd:YAG capsulotomy because of visually disturbing PC…
Sheard 2003	SHEARD, R. M., GOODBURN, S. F., COMER, M. B., SCOTT, J. D. & SNEAD, M. P. 2003. Posterior vitreous detachment after neodymium:YAG laser posterior capsulotomy. J Cataract Refract Surg, 29, 930-4.	Purpose: To determine whether retinal detachment (RD) after neodymium:YAG (Nd:YAG) laser posterior capsulotomy is due to a greater incidence of posterior vitreous detachment (PVD) than in controls and whether vitreous status at the time of capsulotomy is useful in predicting the risk for RD. Setting: Teaching hospital ophthalmology service. Methods: Patients having Nd:YAG laser posterior capsulot…
Kurosaka 2002	KUROSAKA, D., KATO, K., KUROSAKA, H., YOSHINO, M., NAKAMURA, K. & NEGISHI, K. 2002. Elschnig pearl formation along the neodymium:YAG laser posterior capsulotomy margin. Long-term follow-up. J Cataract Refract Surg, 28, 1809-13.	Purpose: To examine the long-term occurrence and course of Elschnig pearl (string of pearls) formation along neodymium:YAG (Nd:YAG) laser posterior capsulotomy margins. Setting: Department of Ophthalmology, Keio University School of Medicine, Tokyo, Japan. Methods: The clinical records of eyes having an Nd:YAG posterior capsulotomy to treat posterior capsule opacification after cataract surgery w…
Hayashi 2001	HAYASHI K, H. H. N. F. H. F. 2001. Changes in posterior capsule opacification after poly(methyl methacrylate), silicone, and acrylic intraocular lens implantation. Journal of cataract and refractive surgery, 27, 817.	PURPOSE: To prospectively evaluate the progression of posterior capsule opacification (PCO) after poly(methyl methacrylate) (PMMA), silicone, and acrylic intraocular lens (IOL) implantation., SETTING: Hayashi Eye Hospital, Fukuoka, Japan. METHODS: Three hundred eyes of 300 patients scheduled to have IOL implantation were initially randomized into 3 groups based on IOL type: PMMA, silicone, or acr…
Hollick 2000	HOLLICK, E. J., SPALTON, D. J., URSELL, P. G., MEACOCK, W. R., BARMAN, S. A. & BOYCE, J. F. 2000. Posterior capsular opacification with hydrogel, polymethylmethacrylate, and silicone intraocular lenses: two-year results of a randomized prospective trial. American Journal of Ophthalmology, 129, 577-584.	PURPOSE: To compare the visual outcome, percentage of posterior capsular opacification, and laser capsulotomy rates with polymethylmethacrylate, silicone, and hydrogel intraocular lens implants at 1 and 2 years postoperatively. METHODS: Ninety-three eyes of 93 patients were randomized to receive a polymethylmethacrylate, silicone, or hydrogel intraocular lens implant. A standardized surgical prot…
Kobayashi 2000	KOBAYASHI, H., IKEDA, H., IMAMURA, S., KOBAYASHI, K., MITSUMA, Y., MINAMI, M., ISHIDA, O., HIROSE, M. & KOBAYASHI, K. 2000. Clinical assessment of long-term safety and efficacy of a widely implanted polyacrylic intraocular lens material. American Journal of Ophthalmology, 130, 310-321.	PURPOSE: To evaluate the long-term safety and efficacy, in a large series of patients, of polyacrylic intraocular lens implants 1 and 3 years after surgery, compared with polymethylmethacrylate intraocular lens implants. METHODS: This was a randomized, prospective study of 1,514 eyes of 1,202 patients that were examined for a 1-year follow-up study and 1,264 eyes of 990 patients that were examine…
Kucuksumer 2000	KÜÇÜKSÜMER, Y., BAYRAKTAR, Ş., ŞAHIN, Ş. & YILMAZ, Ö. F. 2000. Posterior capsule opacification 3 years after implantation of an AcrySof and a MemoryLens in fellow eyes. Journal of Cataract and Refractive Surgery, 26, 1176-1182.	Purpose: To compare the rates of lens epithelial cell (LEC) migration and posterior capsule opacification (PCO) 1 and 3 years after sutureless small incision phacoemulsification and in-the-bag implantation of 2 acrylic polymer intraocular lenses (IOLs)-the AcrySof® and MemoryLans®-in fellow eyes of patients. Setting: Eye Clinic, Beyoglu Education and Research Hospital, istanbul, Turkey. Methods: …
Oner 2000	ONER, F. H., GUNENC, U. & FERLIEL, S. T. 2000. Posterior capsule opacification after phacoemulsification: foldable acrylic versus poly(methyl methacrylate) intraocular lenses. J Cataract Refract Surg, 26, 722-6.	Purpose: To study the effects of foldable acrylic and poly(methyl methacrylate) (PMMA) intraocular lens (IOL) implantation on posterior capsule opacification (PCO). Setting: Department of Ophthalmology, Dokuz Eylul University School of Medicine, Izmir, Turkey. Methods: This consecutive series comprised 157 eyes having phacoemulsification with implantation of a foldable acrylic IOL with rectangula…
Skolnick 2000	SKOLNICK, K. A., PERLMAN, J. I., LONG, D. M. & KERNAN, J. M. 2000. Neodymium:YAG laser posterior capsulotomies performed by residents at a Veterans Administration Hospital. J Cataract Refract Surg, 26, 597-601.	Purpose: To assess the initial efficacy of neodymium:YAG (Nd:YAG) laser posterior capsulotomies performed by residents at a teaching institution and to evaluate the associated complications over an extended follow-up. Setting: Department of Ophthalmology, Edward Hines, Jr. Veterans Administration Hospital, Hines, Illinois, USA. Methods: This retrospective noncomparative case review comprised 212 …
Wang-2000	WANG, M. C. & WOUNG, L. C. 2000. Digital retroilluminated photography to analyze posterior capsule opacification in eyes with intraocular lenses. Journal of Cataract and Refractive Surgery, 26, 56-61.	Purpose: To compare the formation and rates of posterior capsule opacification (PCO) in eyes with poly(methyl methacrylate) (PMMA) versus silicone intraocular lenses (IOLs) using an in vivo objective method. Setting: Taipei Municipal Yang-Ming Hospital, Taipei, Taiwan, Republic of China. Methods: This prospective study comprised 40 eyes with senile cataract receiving phacoemulsification with caps…
Hollick 1999	HOLLICK, E. J., SPALTON, D. J., URSELL, P. G., PANDE, M. V., BARMAN, S. A., BOYCE, J. F. & TILLING, K. 1999. The effect of polymethylmethacrylate, silicone, and polyacrylic intraocular lenses on posterior capsular opacification 3 years after cataract surgery. Ophthalmology, 106, 49-54; discussion 54-55.	OBJECTIVE: To compare the visual outcome, neodymium:YAG (Nd:YAG) capsulotomy rates, and percentage of posterior capsular opacification (PCO) seen with polymethylmethacrylate (PMMA), silicone, and polyacrylic intraocular lens implants 3 years after surgery. DESIGN: Randomized, prospective trial. PARTICIPANTS: Ninety eyes of 81 patients were examined at a British teaching hospital. INTERVENTION: Ni…
Hayashi 1998	HAYASHI, H., HAYASHI, K., NAKAO, F. & HAYASHI, F. 1998. Quantitative comparison of posterior capsule opacification after polymethylmethacrylate, silicone, and soft acrylic intraocular lens implantation. Archives of Ophthalmology, 116, 1579-1582.	Objective: To quantitatively compare the extent of posterior capsule opacification (PCO) after polymethylmethacrylate (PMMA), silicone, and soft acrylic intraocular lens implantation. Patients and Methods: A total of 240 eyes from 240 patients undergoing implant surgery were randomized into 3 groups based on the type of lens implanted: PMMA, silicone, and soft acrylic. The density value of PCO in…
Ursell 1998	URSELL, P. G., SPALTON, D. J., PANDE, M. V., HOLLICK, E. J., BARMAN, S., BOYCE, J. & TILLING, K. 1998. Relationship between intraocular lens biomaterials and posterior capsule opacification. Journal of Cataract and Refractive Surgery, 24, 352-360.	Purpose: To determine whether posterior capsule opacification (PCO) is influenced by intraocular lens (IOL) material. Setting: A British teaching hospital eye department. Methods: Ninety eyes were prospectively randomized to receive a poly(methyl methacrylate) (PMMA), silicone, or AcrySof® IOL. All lenses had 6.0 mm optics and PMMA haptics. A standardized surgical protocol was performed by a sing…
Jahn 1996	JAHN, C. E. & EMKE, M. 1996. Long-term elevation of intraocular pressure after neodymium: YAG laser posterior capsulotomy. Ophthalmologica, 210, 85-9.	Uncomplicated extracapsular cataract extraction (EC) followed by posterior-chamber lens implantation (PCL) has been shown to cause long-term lowering of intraocular pressure (IOP) in most patients. Since it has been suggested that Neodymium: YAG (Nd:YAG) laser capsulotomy can provoke persistent glaucoma, we examined the hypothesis that Nd:YAG laser capsulotomy may lead to a permanent elevation of…

## Sheet: Patient characteristics
Study details					Patient characteristics								Incidence of PCO				Severity of PCO					PCO Area				Incidence of Nd:YAG				Safety outcomes of Nd:YAG - RCTs					Safety outcomes of Nd:YAG - NRCTs
ID	Trial design	Study Sample	IOL comparison	Follow-up (years)	No.of patients	No.of eyes	Model	Manufacturer	Design	Optic Material	Edge	Sharp edge property	Time point	N analysed	n as reported	%	PCO evaluation system	Time point (in years)	N analyzed	Score	Difference between groups; p value	Time point (in years)	N analyzed (specified where N is in terms of no. of patients)	%PCO area (mean±SD, range)	Difference between groups; p value	Time point (in years)	N analysed	%	Difference between groups; p value	Study name	Time-point	Complication	N with Nd:YAG	%	Study name	Study design	Study sample (n of eyes)	Follow-up post YAG	Time-point (years)	Complication	%
Chang 2017	RCT	120 patients	AcrySof SA60AT vs. BL27	9	60	60	AcrySof SA60AT		Single-piece	Hydrophobic acrylic	Square/Sharp	Interrupted	NR	NR	NR	NR	POCOman	1	59	Median 0.055	p < 0.001	1	59	Median 4.65	p < 0.001	1	59	0.0508475	NR	Rezaei 2016	2.56667	Pitting	50	16	Wesolosky 2017	Retrospective Database study	67287	10	0.0821918	Retinal tears	0.1%
Chang 2017	RCT	120 patients	AcrySof SA60AT vs. BL27	9	60	60	BL27		Single-piece	Hydrophilic acrylic	Square/Sharp	Interrupted	NR	NR	NR	NR	POCOman	1	57	Median 0.18	--	1	57	18.2	--	1	57	0.0350877	NR	Rezaei 2016	2.56667	Pitting	47	14.86	Wesolosky 2017	Retrospective Database study	67287	10	0.164384	Retinal tears	0.16%
Chang 2017	RCT	120 patients	AcrySof SA60AT vs. BL27	9	60	60	AcrySof SA60AT		Single-piece	Hydrophobic acrylic	Square/Sharp	Interrupted	NR	NR	NR	NR	POCOman	2	58	Median 0.045	p < 0.001	2	58	4.5	p < 0.001	2	58	0.103448	NR	Bhargava 2015	1.4425	Recurrence of PCO pearls	320	0	Wesolosky 2017	Retrospective Database study	67287	10	0.246575	Retinal tears	0.21%
Chang 2017	RCT	120 patients	AcrySof SA60AT vs. BL27	9	60	60	BL27		Single-piece	Hydrophilic acrylic	Square/Sharp	Interrupted	NR	NR	NR	NR	POCOman	2	57	Median 0.74	--	2	57	46	--	2	57	0.421053	NR	Bhargava 2015	1.4425	IOP spikes	320	12.5	Wesolosky 2017	Retrospective Database study	67287	10	0.493151	Retinal tears	0.3%
Chang 2017	RCT	120 patients	AcrySof SA60AT vs. BL27	9	60	60	AcrySof SA60AT		Single-piece	Hydrophobic acrylic	Square/Sharp	Interrupted	NR	NR	NR	NR	POCOman	9	36	Median 0.26 (range lower to upper quartile 0-3)	NR	9	36	13.4 (Range lower to upper quartile 0-100)	NR	9	36	0.472222	NR	Bhargava 2015	1.4425	Uveitis	320	10	Wesolosky 2017	Retrospective Database study	67287	10	1	Retinal tears	0.43%
Chang 2017	RCT	120 patients	AcrySof SA60AT vs. BL27	9	60	60	BL27		Single-piece	Hydrophilic acrylic	Square/Sharp	Interrupted	NR	NR	NR	NR	POCOman	9	42	Median 3 (range lower to upper quartile 1-3)	NR	9	42	100 (Range lower to upper quartile 49-100)	NR	9	42	0.952381	NR	Bhargava 2015	1.4425	Cystoid macular edema	320	5.8	Wesolosky 2017	Retrospective Database study	67287	10	2	Retinal tears	0.62%
Haripriya 2017 (NCT00312299)	RCT	100 patients, 200 eyes	S3602 SQ (square edge) vs. S3602 (round edge) vs. AcrySof SA60AT	9	46	46	S3602 SQ	Aurolab	Single-piece	PMMA	Square/Sharp	Continuous 360⁰	NR	NR	NR	NR	EPCO score: 0 (none) to 4 (severe)	1	45	0.016 (95% CI= 0.006-0.025)	p = 0.033	NR	NR	NR	NR	NR	NR	NR	NR	Bhargava 2015	1.4425	IOL pitting	320	5.9	Wesolosky 2017	Retrospective Database study	67287	10	4	Retinal tears	0.82%
Haripriya 2017 (NCT00312299)	RCT	100 patients, 200 eyes	S3602 SQ (square edge) vs. S3602 (round edge) vs. AcrySof SA60AT	9	46	46	S3602	Aurolab	Single-piece	PMMA	Round	NR	NR	NR	NR	NR	EPCO score: 0 (none) to 4 (severe)	1	45	0.053 (95%CI= 0.020-0.085)	--	NR	NR	NR	NR	NR	NR	NR	NR	Bhargava 2015	1.4425	Retinal detachment	320	2.5	Wesolosky 2017	Retrospective Database study	67287	10	5	Retinal tears	0.89%
Haripriya 2017 (NCT00312299)	RCT	100 patients, 200 eyes	S3602 SQ (square edge) vs. S3602 (round edge) vs. AcrySof SA60AT	9	46	46	S3602 SQ	Aurolab	Single-piece	PMMA	Square/Sharp	Continuous 360⁰	NR	NR	NR	NR	EPCO score: 0 (none) to 4 (severe)	2	42	0.031 (95% CI=0.008-0.054)	p = 0.0002	NR	NR	NR	NR	NR	NR	NR	NR	Kobayashi 2000	1	IOL pitting	8	25	Wesolosky 2017	Retrospective Database study	67287	10	10	Retinal tears	1.07%
Haripriya 2017 (NCT00312299)	RCT	100 patients, 200 eyes	S3602 SQ (square edge) vs. S3602 (round edge) vs. AcrySof SA60AT	9	46	46	S3603	Aurolab	Single-piece	PMMA	Round	NR	NR	NR	NR	NR	EPCO score: 0 (none) to 4 (severe)	2	42	0.187 (95% CI= 0.109-0.264)	--	NR	NR	NR	NR	NR	NR	NR	NR	Kobayashi 2000	3	IOL pitting	26	19.2	Wesolosky 2017	Retrospective Database study	67287	10	0.0821918	Retinal detachment	0.23%
Haripriya 2017 (NCT00312299)	RCT	100 patients, 200 eyes	S3602 SQ (square edge) vs. S3602 (round edge) vs. AcrySof SA60AT	9	46	46	S3602 SQ	Aurolab	Single-piece	PMMA	Square/Sharp	Continuous 360⁰	NR	NR	NR	NR	EPCO score: 0 (none) to 4 (severe)	3	41	0.049 (95%CI = 0.015-0.083)	p = 0.0001	NR	NR	NR	NR	NR	NR	NR	NR	Kobayashi 2000	1	IOL pitting	80	20	Wesolosky 2017	Retrospective Database study	67287	10	0.164384	Retinal detachment	0.43%
Haripriya 2017 (NCT00312299)	RCT	100 patients, 200 eyes	S3602 SQ (square edge) vs. S3602 (round edge) vs. AcrySof SA60AT	9	46	46	S3604	Aurolab	Single-piece	PMMA	Round	NR	NR	NR	NR	NR	EPCO score: 0 (none) to 4 (severe)	3	41	0.411 (95%CI= 0.243-0.580)	--	NR	NR	NR	NR	NR	NR	NR	NR	Kobayashi 2000	3	IOL pitting	88	20.5	Wesolosky 2017	Retrospective Database study	67287	10	0.246575	Retinal detachment	0.6%
Haripriya 2017 (NCT00312299)	RCT	100 patients, 200 eyes	S3602 SQ (square edge) vs. S3602 (round edge) vs. AcrySof SA60AT	9	46	46	S3602 SQ	Aurolab	Single-piece	PMMA	Square/Sharp	Continuous 360⁰	NR	NR	NR	NR	EPCO score: 0 (none) to 4 (severe)	4	38	0.112 (95%CI = 0.049-0.175)	p < 0.001	NR	NR	NR	NR	NR	NR	NR	NR						Wesolosky 2017	Retrospective Database study	67287	10	0.493151	Retinal detachment	0.96%
Haripriya 2017 (NCT00312299)	RCT	100 patients, 200 eyes	S3602 SQ (square edge) vs. S3602 (round edge) vs. AcrySof SA60AT	9	46	46	S3605	Aurolab	Single-piece	PMMA	Round	NR	NR	NR	NR	NR	EPCO score: 0 (none) to 4 (severe)	4	38	0.544 (95%= 0.402-0.686)	--	NR	NR	NR	NR	NR	NR	NR	NR						Wesolosky 2017	Retrospective Database study	67287	10	1	Retinal detachment	1.4%
Haripriya 2017 (NCT00312299)	RCT	100 patients, 200 eyes	S3602 SQ (square edge) vs. S3602 (round edge) vs. AcrySof SA60AT	9	46	46	S3602 SQ	Aurolab	Single-piece	PMMA	Square/Sharp	Continuous 360⁰	NR	NR	NR	NR	EPCO score: 0 (none) to 4 (severe)	5	36	0.121 (95%CI = 0.052-0.190)	p < 0.001	NR	NR	NR	NR	NR	NR	NR	NR						Wesolosky 2017	Retrospective Database study	67287	10	2	Retinal detachment	1.95%
Haripriya 2017 (NCT00312299)	RCT	100 patients, 200 eyes	S3602 SQ (square edge) vs. S3602 (round edge) vs. AcrySof SA60AT	9	46	46	S3606	Aurolab	Single-piece	PMMA	Round	NR	NR	NR	NR	NR	EPCO score: 0 (none) to 4 (severe)	5	36	0.794 (95%CI= 0.612-0.976)	--	NR	NR	NR	NR	NR	NR	NR	NR						Wesolosky 2017	Retrospective Database study	67287	10	4	Retinal detachment	2.62%
Haripriya 2017 (NCT00312299)	RCT	100 patients, 200 eyes	S3602 SQ (square edge) vs. S3602 (round edge) vs. AcrySof SA60AT	9	46	46	S3602 SQ	Aurolab	Single-piece	PMMA	Square/Sharp	Continuous 360⁰	NR	NR	NR	NR	EPCO score: 0 (none) to 4 (severe)	9	33	0.13 (95%CI = 0.015-0.245)	p < 0.001	NR	NR	NR	NR	9	46	0.022	NR						Wesolosky 2017	Retrospective Database study	67287	10	5	Retinal detachment	2.8%
Haripriya 2017 (NCT00312299)	RCT	100 patients, 200 eyes	S3602 SQ (square edge) vs. S3602 (round edge) vs. AcrySof SA60AT	9	46	46	S3607	Aurolab	Single-piece	PMMA	Round	NR	NR	NR	NR	NR	EPCO score: 0 (none) to 4 (severe)	9	33	1.129 (95%CI= 0.766-1.493)	--	NR	NR	NR	NR	9	46	0.37	NR						Wesolosky 2017	Retrospective Database study	67287	10	10	Retinal detachment	3.3%
Haripriya 2017 (NCT00312299)	RCT	100 patients, 200 eyes	S3602 SQ (square edge) vs. S3602 (round edge) vs. AcrySof SA60AT	9	48	48	S3602 SQ	Aurolab	Single-piece	PMMA	Square/Sharp	Continuous 360⁰	NR	NR	NR	NR	EPCO score: 0 (none) to 4 (severe)	1	46	0.021 (95%CI = 0.011-0.031)	p = 0.270	NR	NR	NR	NR	NR	NR	NR	NR						Ghasemi Falavarjani 2017	Combined retrospective and prospective study	131	3.6	3.6	RD	0.015
Haripriya 2017 (NCT00312299)	RCT	100 patients, 200 eyes	S3602 SQ (square edge) vs. S3602 (round edge) vs. AcrySof SA60AT	9	48	48	AcrySof SA60AT	Alcon	Single-piece	Hydrophobic acrylic	Square/Sharp	Interrupted	NR	NR	NR	NR	EPCO score: 0 (none) to 4 (severe)	1	46	0.013 (95%CI = 0.004-0.022)	--	NR	NR	NR	NR	NR	NR	NR	NR						Ghasemi Falavarjani 2017	Combined retrospective and prospective study	131	3.6	3.6	IOL decentration	0
Haripriya 2017 (NCT00312299)	RCT	100 patients, 200 eyes	S3602 SQ (square edge) vs. S3602 (round edge) vs. AcrySof SA60AT	9	48	48	S3602 SQ	Aurolab	Single-piece	PMMA	Square/Sharp	Continuous 360⁰	NR	NR	NR	NR	EPCO score: 0 (none) to 4 (severe)	2	46	0.032 (95%CI = 0.013-0.052)	p = 0.02	NR	NR	NR	NR	NR	NR	NR	NR						Ghasemi Falavarjani 2017	Combined retrospective and prospective study	131	3.6	3.6	Endophthalmitis	0
Haripriya 2017 (NCT00312299)	RCT	100 patients, 200 eyes	S3602 SQ (square edge) vs. S3602 (round edge) vs. AcrySof SA60AT	9	48	48	AcrySof SA60AT	Alcon	Single-piece	Hydrophobic acrylic	Square/Sharp	Interrupted	NR	NR	NR	NR	EPCO score: 0 (none) to 4 (severe)	2	46	0.096 (95%CI = 0.041-0.151)	--	NR	NR	NR	NR	NR	NR	NR	NR						Ghasemi Falavarjani 2017	Combined retrospective and prospective study	173	0.0833333	0.0833333	IOL pits	0.907
Haripriya 2017 (NCT00312299)	RCT	100 patients, 200 eyes	S3602 SQ (square edge) vs. S3602 (round edge) vs. AcrySof SA60AT	9	48	48	S3602 SQ	Aurolab	Single-piece	PMMA	Square/Sharp	Continuous 360⁰	NR	NR	NR	NR	EPCO score: 0 (none) to 4 (severe)	3	43	0.111 (95%CI = 0.044-0.178)	p = 0.069	NR	NR	NR	NR	NR	NR	NR	NR						Ghasemi Falavarjani 2017	Combined retrospective and prospective study	173	0.0833333	0.0833333	Incomplete capsulotomy	0.196
Haripriya 2017 (NCT00312299)	RCT	100 patients, 200 eyes	S3602 SQ (square edge) vs. S3602 (round edge) vs. AcrySof SA60AT	9	48	48	AcrySof SA60AT	Alcon	Single-piece	Hydrophobic acrylic	Square/Sharp	Interrupted	NR	NR	NR	NR	EPCO score: 0 (none) to 4 (severe)	3	43	0.274 (95%CI = 0.093-0.454)	--	NR	NR	NR	NR	NR	NR	NR	NR						Yilmaz 2017	Prospective study	42	1	1	AMD	0
Haripriya 2017 (NCT00312299)	RCT	100 patients, 200 eyes	S3602 SQ (square edge) vs. S3602 (round edge) vs. AcrySof SA60AT	9	48	48	S3602 SQ	Aurolab	Single-piece	PMMA	Square/Sharp	Continuous 360⁰	NR	NR	NR	NR	EPCO score: 0 (none) to 4 (severe)	4	40	0.141 (95%CI = 0.063-0.218)	p = 0.002	NR	NR	NR	NR	NR	NR	NR	NR						Yilmaz 2017	Prospective study	42	1	0.25	CME	0
Haripriya 2017 (NCT00312299)	RCT	100 patients, 200 eyes	S3602 SQ (square edge) vs. S3602 (round edge) vs. AcrySof SA60AT	9	48	48	AcrySof SA60AT	Alcon	Single-piece	Hydrophobic acrylic	Square/Sharp	Interrupted	NR	NR	NR	NR	EPCO score: 0 (none) to 4 (severe)	4	40	0.39 (95%CI = 0.233-0.546)	--	NR	NR	NR	NR	NR	NR	NR	NR						Zepeda 2016	Retrospective study	175	NR	NR	IOP spikes	0.023
Haripriya 2017 (NCT00312299)	RCT	100 patients, 200 eyes	S3602 SQ (square edge) vs. S3602 (round edge) vs. AcrySof SA60AT	9	48	48	S3602 SQ	Aurolab	Single-piece	PMMA	Square/Sharp	Continuous 360⁰	NR	NR	NR	NR	EPCO score: 0 (none) to 4 (severe)	5	37	0.204 (95%CI = 0.106-0.302)	p = 0.007	NR	NR	NR	NR	NR	NR	NR	NR						Zepeda 2016	Retrospective study	175	NR	NR	Lasering structures other than the PCO	0.017
Haripriya 2017 (NCT00312299)	RCT	100 patients, 200 eyes	S3602 SQ (square edge) vs. S3602 (round edge) vs. AcrySof SA60AT	9	48	48	AcrySof SA60AT	Alcon	Single-piece	Hydrophobic acrylic	Square/Sharp	Interrupted	NR	NR	NR	NR	EPCO score: 0 (none) to 4 (severe)	5	37	0.51 (95%CI = 0.311-0.710)	--	NR	NR	NR	NR	NR	NR	NR	NR						Zepeda 2016	Retrospective study	175	NR	NR	Problems focusing the laser	0.017
Haripriya 2017 (NCT00312299)	RCT	100 patients, 200 eyes	S3602 SQ (square edge) vs. S3602 (round edge) vs. AcrySof SA60AT	9	48	48	S3602 SQ	Aurolab	Single-piece	PMMA	Square/Sharp	Continuous 360⁰	NR	NR	NR	NR	EPCO score: 0 (none) to 4 (severe)	9	30	0.214 (95%CI = 0.003-0.424)	p = 0.022	NR	NR	NR	NR	9	48	0.042	NR						Zepeda 2016	Retrospective study	175	NR	NR	Lens subluxation	0.006
Haripriya 2017 (NCT00312299)	RCT	100 patients, 200 eyes	S3602 SQ (square edge) vs. S3602 (round edge) vs. AcrySof SA60AT	9	48	48	AcrySof SA60AT	Alcon	Single-piece	Hydrophobic acrylic	Square/Sharp	Interrupted	NR	NR	NR	NR	EPCO score: 0 (none) to 4 (severe)	9	30	0.498 (95%CI = 0.213-0.783)	--	NR	NR	NR	NR	9	48	0.108	NR						Zepeda 2016	Retrospective study	175	NR	NR	Repeated procedures	0.097
Johansson 2017	RCT	50 patients (100 eyes)	AcrySof IQ SN60WF vs. Tecnis ZCB00	3	50	50	AcrySof SN60WF	Alcon	Single-piece	Hydrophobic acrylic	Square/Sharp	Interrupted	NR	NR	NR	NR	POCOman	2	44	0.06 (Range 0 - 0.71)	p = 0.89	2	44	14	p = 0.88	4.66667	50	0.04	NR						Waseem 2016	Prospective cohort study	100	0.0191781	0.0191781	Increase in IOP	19
Johansson 2017	RCT	50 patients (100 eyes)	AcrySof IQ SN60WF vs. Tecnis ZCB00	3	50	50	Tecnis ZCB00	AMO	Single-piece	Hydrophobic acrylic	Square/Sharp	Continuous 360⁰	NR	NR	NR	NR	POCOman	2	44	0.09 (Range 0 - 1.26)	--	2	44	13	--	4.66667	50	0.12	NR						Bhargava 2014	Prospective cohort study	235	3	2.50833	Increase in IOP	15.3
Johansson 2017	RCT	50 patients (100 eyes)	AcrySof IQ SN60WF vs. Tecnis ZCB00	3	50	50	AcrySof SN60WF	Alcon	Single-piece	Hydrophobic acrylic	Square/Sharp	Interrupted	NR	NR	NR	NR	POCOman	3	39	0.08 (Range 0 - 1.0)	p = 0.07	3	39	16	p = 0.01	NR	NR	NR	NR						Bhargava 2014	Prospective cohort study	235	3	2.50833	Iritis	12
Johansson 2017	RCT	50 patients (100 eyes)	AcrySof IQ SN60WF vs. Tecnis ZCB00	3	50	50	Tecnis ZCB01	AMO	Single-piece	Hydrophobic acrylic	Square/Sharp	Continuous 360⁰	NR	NR	NR	NR	POCOman	3	39	0.13 (Range 0 - 1.11)	--	3	39	23	--	NR	NR	NR	NR						Bhargava 2014	Prospective cohort study	235	3	2.50833	RD	4.1
Kahraman 2017	RCT	50 patients (100 eyes)	Acrysof SA60AT vs. Tecnis ZCB00	5	50	50	AcrySof SA60AT	Alcon	Single-piece	Hydrophobic acrylic	Square/Sharp	Interrupted	NR	NR	NR	NR	EPCO score: 0 (none) to 4 (severe)	1	50	0.06 ± 0.12 (Median = 0.01; Range 0.00 - 0.57)	p = 0.35	NR	NR	NR	NR	NR	NR	NR	NR						Bhargava 2014	Prospective cohort study	235	3	2.50833	Hyaloid Phase rupture	12.5
Kahraman 2017	RCT	51 patients (100 eyes)	Acrysof SA60AT vs. Tecnis ZCB01	5	50	50	Tecnis ZCB00	AMO	Single-piece	Hydrophobic acrylic	Square/Sharp	Continuous 360⁰	NR	NR	NR	NR	EPCO score: 0 (none) to 4 (severe)	1	50	0.07 ± 0.13 (Median = 0.01; Range 0.00 - 0.68)	--	NR	NR	NR	NR	NR	NR	NR	NR						Bhargava 2014	Prospective cohort study	235	3	2.50833	IOL damage	12.1
Kahraman 2017	RCT	52 patients (100 eyes)	Acrysof SA60AT vs. Tecnis ZCB02	5	50	50	AcrySof SA60AT	Alcon	Single-piece	Hydrophobic acrylic	Square/Sharp	Interrupted	NR	NR	NR	NR	EPCO score: 0 (none) to 4 (severe)	3	50	0.23 ± 0.36 (Median = 0.04 ; Range 0.00 - 1.43)	p = 0.66	NR	NR	NR	NR	NR	NR	NR	NR						Bhargava 2014	Prospective cohort study	235	3	2.50833	CME	7.9
Kahraman 2017	RCT	53 patients (100 eyes)	Acrysof SA60AT vs. Tecnis ZCB03	5	50	50	Tecnis ZCB01	AMO	Single-piece	Hydrophobic acrylic	Square/Sharp	Continuous 360⁰	NR	NR	NR	NR	EPCO score: 0 (none) to 4 (severe)	3	50	0.22 ± 0.32 (Median 0.08; Range 0.00 - 1.57)	--	NR	NR	NR	NR	NR	NR	NR	NR						Bhargava 2014	Prospective cohort study	235	3	2.50833	Corneal burn	0.9
Kahraman 2017	RCT	54 patients (100 eyes)	Acrysof SA60AT vs. Tecnis ZCB04	5	50	50	AcrySof SA60AT	Alcon	Single-piece	Hydrophobic acrylic	Square/Sharp	Interrupted	NR	NR	NR	NR	EPCO score: 0 (none) to 4 (severe)	5	50	0.36 ± 0.41 (Median 0.18; Range 0.00 - 1.492)	p = 0.98	NR	NR	NR	NR	5	25	0.36	NR						Ozyol 2014	Prospective cross-sectional study	216	NR	1 day	CME	0.392157
Kahraman 2017	RCT	55 patients (100 eyes)	Acrysof SA60AT vs. Tecnis ZCB05	5	50	50	Tecnis ZCB02	AMO	Single-piece	Hydrophobic acrylic	Square/Sharp	Continuous 360⁰	NR	NR	NR	NR	EPCO score: 0 (none) to 4 (severe)	5	50	0.36 ± 0.54 (Median = 0.12; Range 0.00 - 2.00)	--	NR	NR	NR	NR	5	25	0.28	NR						Ozyol 2014	Prospective cross-sectional study	216	NR	0.0191781	CME	1.9
Leydolt 2017	RCT	80 patients (160 eyes)	Eyecee One vs. Acrysof SN60WF	3	80	80	Eyecee One	Croma-Pharma	Single-piece	Hydrophobic acrylic	Square/Sharp	Continuous 360⁰	NR	NR	NR	NR	AQUA score: 0 (no PCO) to 10 (very severe PCO)	0.5	65	0.8 (Range 0 to 2.9)	p = 0.03	NR	NR	NR	NR	0.5	65	0	NR						Ozyol 2014	Prospective cross-sectional study	216	NR	0.0191781	RD	0.39
Leydolt 2017	RCT	80 patients (160 eyes)	Eyecee One vs. Acrysof SN60WF	3	80	80	AcrySof SN60WF	Alcon	Single-piece	Hydrophobic acrylic	Square/Sharp	Interrupted	NR	NR	NR	NR	AQUA score: 0 (no PCO) to 10 (very severe PCO)	0.5	65	0.5 (Range 0 to 3.12)	--	NR	NR	NR	NR	0.5	65	0	NR						Ozyol 2014	Prospective cross-sectional study	216	NR	NR	IOL damage	9.8
Leydolt 2017	RCT	80 patients (160 eyes)	Eyecee One vs. Acrysof SN60WF	3	80	80	Eyecee One	Croma-Pharma	Single-piece	Hydrophobic acrylic	Square/Sharp	Continuous 360⁰	NR	NR	NR	NR	AQUA score: 0 (no PCO) to 10 (very severe PCO)	1.5	37	0.9 (Range 0 to 3.2)	p = 0.4	NR	NR	NR	NR	NR	NR	NR	NR						Ozyol 2014	Prospective cross-sectional study	216	NR	NR	Post capsulotomy PCO remnants	3.1
Leydolt 2017	RCT	80 patients (160 eyes)	Eyecee One vs. Acrysof SN60WF	3	80	80	AcrySof SN60WF	Alcon	Single-piece	Hydrophobic acrylic	Square/Sharp	Interrupted	NR	NR	NR	NR	AQUA score: 0 (no PCO) to 10 (very severe PCO)	1.5	37	0.5 (Range 0 to 3.6)	--	NR	NR	NR	NR	NR	NR	NR	NR						Ozyol 2014	Prospective cross-sectional study	216	NR	NR	Anterior hyaloid damage	19.2
Leydolt 2017	RCT	80 patients (160 eyes)	Eyecee One vs. Acrysof SN60WF	3	80	80	Eyecee One	Croma-Pharma	Single-piece	Hydrophobic acrylic	Square/Sharp	Continuous 360⁰	NR	NR	NR	NR	AQUA score: 0 (no PCO) to 10 (very severe PCO)	3	67	1.4 (range 0 to 5.6)	p = 0.67	NR	NR	NR	NR	3	67	0.16	NR						Altiparmak 2010	Prospective cohort study	54	NR	1	CME	2
Leydolt 2017	RCT	80 patients (160 eyes)	Eyecee One vs. Acrysof SN60WF	3	80	80	AcrySof SN60WF	Alcon	Single-piece	Hydrophobic acrylic	Square/Sharp	Interrupted	NR	NR	NR	NR	AQUA score: 0 (no PCO) to 10 (very severe PCO)	3	67	1.5 (Range 0 to 5.0)	--	NR	NR	NR	NR	3	67	0.06	NR						Khanzada 2007	Prospective cohort study	500	0.0833333	0.0833333	IOL pitting	5.4
Kalauz 2016	RCT	83 patients	Acrysof SA60AT vs. Akreos Adapt AO	3	25	25	Akreos Adapt	B&L	Single-piece	Hydrophilic acrylic	Square/Sharp	Continuous 360⁰	NR	NR	NR	NR	EPCO score: 0 (none) to 4 (severe)	3	25	0.60 ± 0.26	p = 0.745	NR	NR	NR	NR	3	25	0.28	NR						Khanzada 2007	Prospective cohort study	500	0.0833333	0.0833333	Increase in IOP	0.8
Kalauz 2016	RCT	83 patients	Acrysof SA60AT vs. Akreos Adapt AO	3	30	30	AcrySof SA60AT	Alcon	Single-piece	Hydrophobic acrylic	Square/Sharp	Interrupted	NR	NR	NR	NR	EPCO score: 0 (none) to 4 (severe)	3	30	0.58 ± 0.23	--	NR	NR	NR	NR	3	30	0.2333	NR						Khanzada 2007	Prospective cohort study	500	0.0833333	0.0833333	Uveitis	0.6
Kalauz 2016	RCT	83 patients	Acrysof SA60AT vs. Akreos Adapt AO	3	25	25	Akreos Adapt	B&L	Single-piece	Hydrophilic acrylic	Square/Sharp	Continuous 360⁰	NR	NR	NR	NR	Slip-lamp examination(Subjective)(score: 0 –10).	3	25	2.78 ± 1.55	p = 0.229	NR	NR	NR	NR	NR	NR	NR	NR						Khanzada 2007	Prospective cohort study	500	0.0833333	0.0833333	Hyphaema	0.6
Kalauz 2016	RCT	83 patients	Acrysof SA60AT vs. Akreos Adapt AO	3	30	30	AcrySof SA60AT	Alcon	Single-piece	Hydrophobic acrylic	Square/Sharp	Interrupted	NR	NR	NR	NR	Slip-lamp examination(Subjective)(score: 0 –10).	3	30	2.32 ± 1.20	--	NR	NR	NR	NR	NR	NR	NR	NR						Khanzada 2007	Prospective cohort study	500	0.0833333	0.0833333	Vitreous in AC	0.4
Nagata 2015	RCT	60 eyes	SP2 Hoya vs. FY-60AD Hoya	3	NR	30	SP2	Hoya	Single-piece	Surface modified hydrophobic acrylic	NR	NR	NR	NR	NR	NR	Eye Segment Analysis system; density expressed as compatible tape steps (CCT)	3	30	8.55±7.54 CCT	p < 0.01	NR	NR	NR	NR	3	30	0.033	NR						Khanzada 2007	Prospective cohort study	500	0.0833333	0.0833333	CME	0.2
Nagata 2015	RCT	60 eyes	SP2 Hoya vs. FY-60AD Hoya	3	NR	30	AF-1 FY-60AD	Hoya	Multipiece	PMMA	Square/Sharp	NR	NR	NR	NR	NR	Eye Segment Analysis system; density expressed as compatible tape steps (CCT)	3	30	16.19±4.70 CCT	--	NR	NR	NR	NR	3	30	0.133	NR						Karczewicz 2006	NR	105 patients	4	NR	RD	7.6
Findl 2015	RCT	50 patients (100 eyes)	Tecnis ZCB00 1-piece IOL vs. Tecnis ZA9003 3-piece IOL	2	50	50	Tecnis ZCB00	AMO	Single-piece	Hydrophobic acrylic	Square/Sharp	Continuous 360⁰	NR	NR	NR	NR	AQUA score: 0 (no PCO) to 10 (very severe PCO)	2	35	2.3 ± 1.5	p=0.63	NR	NR	NR	NR	2	50	0.04	NR						Jahn 2003	NR	526	4.33333	0.5	RD	0
Findl 2015	RCT	50 patients (100 eyes)	Tecnis ZCB00 1-piece IOL vs. Tecnis ZA9003 3-piece IOL	2	50	50	Tecnis ZA9003	AMO	Multipiece	Hydrophobic acrylic	Square/Sharp	Interrupted	NR	NR	NR	NR	AQUA score: 0 (no PCO) to 10 (very severe PCO)	2	35	2.2 ± 1.4	--	NR	NR	NR	NR	2	50	0.02	NR						Jahn 2003	NR	526	4.33333	1	RD	0
Kahraman 2015	RCT	80 patients (160 eyes)	AcrySof SA60AT vs. Tecnis ZCB00	3	50	50	AcrySof SA60AT	Alcon	Single-piece	Hydrophobic acrylic	Square/Sharp	Interrupted	NR	NR	NR	NR	EPCO score: 0 (none) to 4 (severe)	1	50	0.06 ± 0.12 (median 0.01; range 0.00 to 0.57)	p=0.35	NR	NR	NR	NR	NR	NR	NR	NR						Jahn 2003	NR	526	4.33333	2	RD	0.5
Kahraman 2015	RCT	80 patients (160 eyes)	AcrySof SA60AT vs. Tecnis ZCB00	3	50	50	Tecnis ZCB00	AMO	Single-piece	Hydrophobic acrylic	Square/Sharp	Continuous 360⁰	NR	NR	NR	NR	EPCO score: 0 (none) to 4 (severe)	1	50	0.07 ± 0.13 (median 0.01; range 0.00 to 0.68)	--	NR	NR	NR	NR	NR	NR	NR	NR						Sheard 2003	Prospective cohort study	479 patients	12	1	Post capsulotomy PVD	17.9
Kahraman 2015	RCT	80 patients (160 eyes)	AcrySof SA60AT vs. Tecnis ZCB00	3	50	50	AcrySof SA60AT	Alcon	Single-piece	Hydrophobic acrylic	Square/Sharp	Interrupted	NR	NR	NR	NR	EPCO score: 0 (none) to 4 (severe)	3	50	0.23 ± 0.36 (median 0.04; range 0.00 to 1.43)	p=0.66	NR	NR	NR	NR	3	50	0.04	NR						Sheard 2003	Prospective cohort study	479 patients	12	1	RD	0.31
Kahraman 2015	RCT	80 patients (160 eyes)	AcrySof SA60AT vs. Tecnis ZCB00	3	50	50	Tecnis ZCB01	AMO	Single-piece	Hydrophobic acrylic	Square/Sharp	Continuous 360⁰	NR	NR	NR	NR	EPCO score: 0 (none) to 4 (severe)	3	50	0.23 ± 0.36 (median 0.04; range 0.00 to 1.43)	--	NR	NR	NR	NR	3	50	0.06	NR						Kurosaka 2002	Retrospective chart review	201	2.675	2.675	CME	1
Krall 2015	RCT	51 patients (102 eyes)	EC-1Y PAL (uncoated IOL) vs. EC-1YH PAL or Polylens Y10 AS (HSM coated IOLs - no-subgroup data provided for these two)	1	51	51	EC-1Y PAL	Aaren Scientific (Zeiss)	Single-piece	Hydrophobic acrylic	Square/Sharp	Continuous 360⁰	NR	NR	NR	NR	EPCO score: 0 (none) to 4 (severe)	1	50	0.45 ± 0.46 (median 0.25, range 0.01 to 1.99)	p=0.59	NR	NR	NR	NR	0.75	51	0.02	NR						Oner 2000	Prospective cohort study	157	1.53333	NR	IOL pitting	100
Krall 2015	RCT	51 patients (102 eyes)	EC-1Y PAL (uncoated IOL) vs. EC-1YH PAL or Polylens Y10 AS (HSM coated IOLs - no-subgroup data provided for these two)	1	51	51	EC-1YH PAL or Polylens Y10 AS (HSM group)	Aaren Scientific (Zeiss) , Polytech Gmbh	Single-piece	Hydrophobic acrylic	Square/Sharp	Continuous 360⁰	NR	NR	NR	NR	EPCO score: 0 (none) to 4 (severe)	1	50	0.50 ± 0.45 (median 0.39, range 0.01 to 1.82)	--	NR	NR	NR	NR	0.75	51	0.02	NR						Oner 2000	Prospective cohort study	157	1.53333	NR	Severe PCO due to high laser energy	20
Schriefl 2015A	RCT	65 patients (130 eyes)	Y-60H vs. Micro AY	3	65	65	Y-60H	Hoya	Multipiece	Hydrophobic acrylic	Square/sharp	Continuous 360⁰	NR	NR	NR	NR	AQUA score: 0 (no PCO) to 10 (very severe PCO)	1.66667	34	1.4 ± 1.3	p = 0.811	NR	NR	NR	NR	1.66667	65	0.22	NR						Skolnick	Retrospective case review	212	3.18	3.18	Increase in IOP	6.8
Schriefl 2015A	RCT	65 patients (130 eyes)	Y-60H vs. Micro AY	3	65	65	Micro AY	PhysIOL	Single-piece	Hydrophilic acrylic	Square/sharp	Continuous 360⁰	NR	NR	NR	NR	AQUA score: 0 (no PCO) to 10 (very severe PCO)	1.66667	34	1.5 ± 1.8	--	NR	NR	NR	NR	1.66667	65	0.32	NR						Skolnick	Retrospective case review	212	3.18	3.18	Iritis	0.8
Schriefl 2015A	RCT	65 patients (130 eyes)	Y-60H vs. Micro AY	3	65	65	Y-60H	Hoya	Multipiece	Hydrophobic acrylic	Square/sharp	Continuous 360⁰	NR	NR	NR	NR	AQUA score: 0 (no PCO) to 10 (very severe PCO)	3	28	1.9 ± 1.7	p = 0.588	NR	NR	NR	NR	3	65	0.34	NR						Skolnick	Retrospective case review	212	3.18	3.18	Vitreous prolapse	1.5
Schriefl 2015A	RCT	65 patients (130 eyes)	Y-60H vs. Micro AY	3	65	65	Micro AY	PhysIOL	Single-piece	Hydrophilic acrylic	Square/sharp	Continuous 360⁰	NR	NR	NR	NR	AQUA score: 0 (no PCO) to 10 (very severe PCO)	3	28	1.7 ± 2.2	--	NR	NR	NR	NR	3	65	0.49	NR						Skolnick	Retrospective case review	212	3.18	3.18	RD	1.5
Schriefl 2015A	RCT	65 patients (130 eyes)	Y-60H vs. Micro AY	3	65	65	Y-60H	Hoya	Multipiece	Hydrophobic acrylic	Square/sharp	Continuous 360⁰	NR	NR	NR	NR	Slip-lamp examination(Subjective)(score: 0 –10).	1.66667	34	1.1 ± 1.3	p = 0.01	NR	NR	NR	NR	NR	NR	NR	NR						Skolnick	Retrospective case review	212	3.18	3.18	CME	0
Schriefl 2015A	RCT	65 patients (130 eyes)	Y-60H vs. Micro AY	3	65	65	Micro AY	PhysIOL	Single-piece	Hydrophilic acrylic	Square/sharp	Continuous 360⁰	NR	NR	NR	NR	Slip-lamp examination(Subjective)(score: 0 –10).	1.66667	34	2.0 ± 2.2	--	NR	NR	NR	NR	NR	NR	NR	NR						Jahn 1996	Retrospective case-control study	150 patients	2.33333	2.3	Increase in IOP	45
Schriefl 2015A	RCT	65 patients (130 eyes)	Y-60H vs. Micro AY	3	65	65	Y-60H	Hoya	Multipiece	Hydrophobic acrylic	Square/sharp	Continuous 360⁰	NR	NR	NR	NR	Slip-lamp examination(Subjective)(score: 0 –10).	3	28	1.7 ± 2.1	p = 0.199	NR	NR	NR	NR	NR	NR	NR	NR
Schriefl 2015A	RCT	65 patients (130 eyes)	Y-60H vs. Micro AY	3	65	65	Micro AY	PhysIOL	Single-piece	Hydrophilic acrylic	Square/sharp	Continuous 360⁰	NR	NR	NR	NR	Slip-lamp examination(Subjective)(score: 0 –10).	3	28	2.4 ± 2.9	--	NR	NR	NR	NR	NR	NR	NR	NR
Schriefl 2015A	RCT	65 patients (130 eyes)	Y-60H vs. Micro AY	3	65	65	Y-60H	Hoya	Multipiece	Hydrophobic acrylic	Square/sharp	Continuous 360⁰	NR	NR	NR	NR	NR	NR	NR	NR	NR	NR	NR	NR	NR	NR	NR	NR	NR
Schriefl 2015A	RCT	65 patients (130 eyes)	Y-60H vs. Micro AY	3	65	65	Micro AY	PhysIOL	Single-piece	Hydrophilic acrylic	Square/sharp	Continuous 360⁰	NR	NR	NR	NR	NR	NR	NR	NR	NR	NR	NR	NR	NR	NR	NR	NR	NR
Schriefl 2015B	RCT	60 patients (120 eyes)	Y-60H vs. Akreos MI60	4	60	60	Y-60H	Hoya	Multipiece	Hydrophobic acrylic	Square/sharp	Continuous 360⁰	NR	NR	NR	NR	AQUA score: 0 (no PCO) to 10 (very severe PCO)	1.66667	35	1.2 ± 1.4 (median 0.8, range 0.0 to 6.4)	p = 0.031	NR	NR	NR	NR	1.66667	39	0.1	NR
Schriefl 2015B	RCT	60 patients (120 eyes)	Y-60H vs. Akreos MI60	4	60	60	Akreos MI60	B&L	Single-piece	Hydrophilic acrylic	Square/sharp	Continuous 360⁰	NR	NR	NR	NR	AQUA score: 0 (no PCO) to 10 (very severe PCO)	1.66667	35	2.1 ± 1.8 (median 1.5, range 0.0 to 6.3)	--	NR	NR	NR	NR	1.66667	39	0.31	NR
Schriefl 2015B	RCT	60 patients (120 eyes)	Y-60H vs. Akreos MI60	4	60	60	Y-60H	Hoya	Multipiece	Hydrophobic acrylic	Square/sharp	Continuous 360⁰	NR	NR	NR	NR	Slip-lamp examination(Subjective)(score: 0 –10).	1.66667	35	0.9 ± 1.2 (median 0.5, range 0 to 6)	p < 0.01	NR	NR	NR	NR	4	34	0.5	NR
Schriefl 2015B	RCT	60 patients (120 eyes)	Y-60H vs. Akreos MI60	4	60	60	Akreos MI61	B&L	Single-piece	Hydrophilic acrylic	Square/sharp	Continuous 360⁰	NR	NR	NR	NR	Slip-lamp examination(Subjective)(score: 0 –10).	1.66667	35	2.3 ± 2.1 (median 1.0, range 0 to 7)	--	NR	NR	NR	NR	4	34	0.77	NR
Schriefl 2015B	RCT	60 patients (120 eyes)	Y-60H vs. Akreos MI60	4	60	60	Y-60H	Hoya	Multipiece	Hydrophobic acrylic	Square/sharp	Continuous 360⁰	NR	NR	NR	NR	AQUA score: 0 (no PCO) to 10 (very severe PCO)	4	14	2.0 ± 2.0 (median 2, range 0 to 5.7)	p = 0.272	NR	NR	NR	NR	NR	NR	NR	NR
Schriefl 2015B	RCT	60 patients (120 eyes)	Y-60H vs. Akreos MI60	4	60	60	Akreos MI62	B&L	Single-piece	Hydrophilic acrylic	Square/sharp	Continuous 360⁰	NR	NR	NR	NR	AQUA score: 0 (no PCO) to 10 (very severe PCO)	4	14	3.0 ± 2.2 (median 2.8, range 0 to 7.1)	--	NR	NR	NR	NR	NR	NR	NR	NR
Schriefl 2015B	RCT	60 patients (120 eyes)	Y-60H vs. Akreos MI60	4	60	60	Y-60H	Hoya	Multipiece	Hydrophobic acrylic	Square/sharp	Continuous 360⁰	NR	NR	NR	NR	Slip-lamp examination(Subjective)(score: 0 –10).	4	14	1.9 ± 2.0 (median 2, range 0 to 7)	p = 0.017	NR	NR	NR	NR	NR	NR	NR	NR
Schriefl 2015B	RCT	60 patients (120 eyes)	Y-60H vs. Akreos MI60	4	60	60	Akreos MI63	B&L	Single-piece	Hydrophilic acrylic	Square/sharp	Continuous 360⁰	NR	NR	NR	NR	Slip-lamp examination(Subjective)(score: 0 –10).	4	14	3.7 ± 3.0 (median 4, range 0 to 9)	--	NR	NR	NR	NR	NR	NR	NR	NR
Henning 2014	RCT	1200 patients	IOCare PH5 rigid PMMA vs. IOCare RYCF-6	1	589	589	RYCF-6	IOCare	Single-piece	Hydrophilic acrylic	Square/Sharp	Continuous 360⁰	1	481	99	20.6	NR	NR	NR	NR	NR	NR	NR	NR	NR	NR	NR	NR	NR
Henning 2014	RCT	1200 patients	IOCare PH5 rigid PMMA vs. IOCare RYCF-6	1	611	611	PH5	IOCare	Multipiece	PMMA	Round	NR	1	515	164	31.8	NR	NR	NR	NR	NR	NR	NR	NR	NR	NR	NR	NR	NR
Kahraman 2014	RCT	100 patients (200 eyes)	AcrySof SA60AT vs. Tecnis ZCB00	1	50	50	AcrySof SA60AT	Alcon	Single-piece	Hydrophobic acrylic	Square/Sharp	Interrupted	NR	NR	NR	NR	EPCO score: 0 (none) to 4 (severe)	1	74	0.10 ± 0.17 (median: 0.03, range: 0.00 to 0.66)	p=0.47	NR	NR	NR	NR	1	74	0	NR
Kahraman 2014	RCT	100 patients (200 eyes)	AcrySof SA60AT vs. Tecnis ZCB00	1	50	50	Tecnis ZCB00	AMO	Single-piece	Hydrophobic acrylic	Square/Sharp	Continuous 360⁰	NR	NR	NR	NR	EPCO score: 0 (none) to 4 (severe)	1	74	0.21 ± 0.89 (median: 0.04, range: 0.00 to 7.45)	--	NR	NR	NR	NR	1	74	0	NR
Mylonas 2014	RCT	62 patients (124 eyes)	Corneal A501D IOL vs. Corneal J501D	1	62	62	Corneal J501D	Croma Pharma	Single-piece	Hydrophilic acrylic	Square/Sharp	Continuous 360⁰	NR	NR	NR	NR	AQUA score: 0 (no PCO) to 10 (very severe PCO)	1	56	1.65 ± 1.71	p > 0.05	NR	NR	NR	NR	NR	NR	NR	NR
Mylonas 2014	RCT	62 patients (124 eyes)	Corneal A501D IOL vs. Corneal J501D	1	62	62	Corneal A501D	Croma Pharma	Single-piece	Hydrophilic acrylic	Square/Sharp	Continuous 360⁰	NR	NR	NR	NR	AQUA score: 0 (no PCO) to 10 (very severe PCO)	1	56	1.54 ± 1.64	--	NR	NR	NR	NR	NR	NR	NR	NR
Mylonas 2014	RCT	62 patients (124 eyes)	Corneal A501D IOL vs. Corneal J501D	1	62	62	Corneal J501D	Croma Pharma	Single-piece	Hydrophilic acrylic	Square/Sharp	Continuous 360⁰	NR	NR	NR	NR	Subjective scale 0 to 10 (for regeneratory PCO, 0 - clear capsule; 10 - severe regeneratory PCO);	1	56	2.0 ± 1.74	0.13; p> 0.05	NR	NR	NR	NR	NR	NR	NR	NR
Mylonas 2014	RCT	62 patients (124 eyes)	Corneal A501D IOL vs. Corneal J501D	1	62	62	Corneal A501D	Croma Pharma	Single-piece	Hydrophilic acrylic	Square/Sharp	Continuous 360⁰	NR	NR	NR	NR	Subjective scale 0 to 10 (for regeneratory PCO, 0 - clear capsule; 10 - severe regeneratory PCO);	1	56	2.13 ± 1.64	--	NR	NR	NR	NR	NR	NR	NR	NR
Mylonas 2014	RCT	62 patients (124 eyes)	Corneal A501D IOL vs. Corneal J501D	1	62	62	Corneal J501D	Croma Pharma	Single-piece	Hydrophilic acrylic	Square/Sharp	Continuous 360⁰	NR	NR	NR	NR	NR	NR	NR	NR	NR	NR	NR	NR	NR	1	56	0.27	NR
Mylonas 2014	RCT	62 patients (124 eyes)	Corneal A501D IOL vs. Corneal J501D	1	62	62	Corneal A501D	Croma Pharma	Single-piece	Hydrophilic acrylic	Square/Sharp	Continuous 360⁰	NR	NR	NR	NR	NR	NR	NR	NR	NR	NR	NR	NR	NR	1	56	0.27	NR
Ronbeck 2014 (Ronbeck 2009, Wegde 2004, Wegde 2003)	RCT	180 patients (180 eyes) Subgroup analysis (Wegde 2004): 119 patients	CeeOn 809C vs. SI-40NB vs. Acrysof MA60BM	12	59	59	AcrySof MA60BM	Alcon	Multipiece	Hydrophobic acrylic	Square/sharp	Continuous 360⁰	NR	NR	NR	NR	POCOman	NR	NR	NR	NR	NR	NR	NR	NR	12.3	61	0.57	NR
Ronbeck 2014 (Ronbeck 2009, Wegde 2004, Wegde 2003)	RCT	180 patients (180 eyes) Subgroup analysis (Wegde 2004): 119 patients	CeeOn 809C vs. SI-40NB vs. Acrysof MA60BM	12	60	60	SI40NB	AMO	Multipiece	Silicone	Round	NR	NR	NR	NR	NR	NR	NR	NR	POCOman	NR	NR	NR	NR	NR	12.3	59	0.29	NR
Ronbeck 2014 (Ronbeck 2009, Wegde 2004, Wegde 2003)	RCT	180 patients (180 eyes) Subgroup analysis (Wegde 2004): 119 patients	CeeOn 809C vs. SI-40NB vs. Acrysof MA60BM	12	61	61	CeeOn 809C	AMO	Single-piece	PMMA	Round	NR	NR	NR	NR	NR	NR	NR	NR	POCOman	NR	NR	NR	NR	NR	12.3	59	0.32	NR
Ronbeck 2014 (Ronbeck 2009, Wegde 2004, Wegde 2003)	RCT	180 patients (180 eyes) Subgroup analysis (Wegde 2004): 119 patients	CeeOn 809C vs. SI-40NB vs. Acrysof MA60BM	12	59	59	AcrySof MA60BM	Alcon	Multipiece	Hydrophobic acrylic	Square/sharp	Continuous 360⁰	NR	NR	NR	NR	NR	NR	NR	POCOman	NR	5	54	Median 3	809C vs. SI40NB: p = 0.000082 809C vs. AcrySof: p = 0.000001	5	54	100	809C vs. SI40NB: p = 0.00003 809C vs. AcrySof: p = 0.000001
Ronbeck 2014 (Ronbeck 2009, Wegde 2004, Wegde 2003)	RCT	180 patients (180 eyes) Subgroup analysis (Wegde 2004): 119 patients	CeeOn 809C vs. SI-40NB vs. Acrysof MA60BM	12	60	60	SI40NB	AMO	Multipiece	Silicone	Round	NR	NR	NR	NR	NR	NR	NR	NR	POCOman	NR	5	48	Median 0.29	SI40NB vs AcrySof: p = 1.0	5	48	12	SI40NB vs AcrySof: p = 1.0
Ronbeck 2014 (Ronbeck 2009, Wegde 2004, Wegde 2003)	RCT	180 patients (180 eyes) Subgroup analysis (Wegde 2004): 119 patients	CeeOn 809C vs. SI-40NB vs. Acrysof MA60BM	12	61	61	CeeOn 809C	AMO	Single-piece	PMMA	Round	NR	NR	NR	NR	NR	NR	NR	NR	POCOman	NR	5	50	Median 0.33	--	5	50	18	--
Ronbeck 2014 (Ronbeck 2009, Wegde 2004, Wegde 2003)	RCT	180 patients (180 eyes) Subgroup analysis (Wegde 2004): 119 patients	CeeOn 809C vs. SI-40NB vs. Acrysof MA60BM	12	59	59	AcrySof MA60BM	Alcon	Multipiece	Hydrophobic acrylic	Square/sharp	Continuous 360⁰	NR	NR	NR	NR	NR	NR	NR	EPCO score: 0 (none) to 4 (severe)	NR	3	47	0.223	p=0.026	NR	NR	NR	NR
Ronbeck 2014 (Ronbeck 2009, Wegde 2004, Wegde 2003)	RCT	180 patients (180 eyes) Subgroup analysis (Wegde 2004): 119 patients	CeeOn 809C vs. SI-40NB vs. Acrysof MA60BM	12	60	60	SI40NB	AMO	Multipiece	Silicone	Round	NR	NR	NR	NR	NR	NR	NR	NR	EPCO score: 0 (none) to 4 (severe)	NR	3	45	0.054	--	NR	NR	NR	NR
Ronbeck 2014 (Ronbeck 2009, Wegde 2004, Wegde 2003)	RCT	180 patients (180 eyes) Subgroup analysis (Wegde 2004): 119 patients	CeeOn 809C vs. SI-40NB vs. Acrysof MA60BM	12	61	61	CeeOn 809C	AMO	Single-piece	PMMA	Round	NR	NR	NR	NR	NR	NR	NR	NR	EPCO score: 0 (none) to 4 (severe)	NR	2	49	87 (PCO density score)	p<0.05	NR	NR	NR	NR
Ronbeck 2014 (Ronbeck 2009, Wegde 2004, Wegde 2003)	RCT	180 patients (180 eyes) Subgroup analysis (Wegde 2004): 119 patients	CeeOn 809C vs. SI-40NB vs. Acrysof MA60BM	12	59	59	AcrySof MA60BM	Alcon	Multipiece	Hydrophobic acrylic	Square/sharp	Continuous 360⁰	NR	NR	NR	NR	NR	NR	NR	EPCO score: 0 (none) to 4 (severe)	NR	2	46	67 (PCO density score)	--	NR	NR	NR	NR
Ronbeck 2014 (Ronbeck 2009, Wegde 2004, Wegde 2003)	RCT	180 patients (180 eyes) Subgroup analysis (Wegde 2004): 119 patients	CeeOn 809C vs. SI-40NB vs. Acrysof MA60BM	12	60	60	SI40NB	AMO	Multipiece	Silicone	Round	NR	NR	NR	NR	NR	NR	NR	NR	EPCO score: 0 (none) to 4 (severe)	NR	2	38	43 (PCO density score)	--	NR	NR	NR	NR
Chang 2013	RCT	80 patients	Acrysof SA60AT vs. Sensar AR40e	5.66667	40	40	AcrySof SA60AT	Alcon	Single-piece	Hydrophobic acrylic	Square/Sharp	Interrupted	NR	NR	NR	NR	POCOman	5.66667	29	Median: 0.28	p=0.5495	5.7	29	Median: 13.8%	p=0.5535	5.66667	29	0.1	NR
Chang 2013	RCT	80 patients	Acrysof SA60AT vs. Sensar AR40e	5.66667	40	40	Sensar AR40e	AMO	Multipiece	Hydrophobic acrylic	Square/sharp	Continuous 360⁰	NR	NR	NR	NR	POCOman	5.66667	27	Median: 0.24	--	5.7	27	Median: 16.5%	--	5.66667	27	0.22	NR
Hirnschall 2013	RCT	25 patients (50 eyes)	Acri.Smart 46S (CT SPHERIS 209M) vs. AcriLyc 53N (CT 53N)	3	25	25	Acri.Smart 46S (CT SPHERIS 209M)	Zeiss	Single-piece	Hydrophilic acrylic with hydrophobic surface	Square/Sharp	Interrupted	NR	NR	NR	NR	AQUA score: 0 (no PCO) to 10 (very severe PCO)	3	13	2.3 (CI: ±0.4; SD: ±2.3; max: 5.6)	p=0.79	NR	NR	NR	NR	3	16	0.19	NR
Hirnschall 2013	RCT	25 patients (50 eyes)	Acri.Smart 46S (CT SPHERIS 209M) vs. AcriLyc 53N (CT 53N)	3	25	25	Acri.Lyc 53N	Zeiss	Multipiece	Hydrophilic acrylic with hydrophobic surface	Square/Sharp	Continuous 360⁰	NR	NR	NR	NR	AQUA score: 0 (no PCO) to 10 (very severe PCO)	3	13	2.1 (CI: ±0.5; SD: ±2.2; max: 6.4;0	--	NR	NR	NR	NR	3	16	0.19	NR
Leydolt 2013	RCT	54 patients (108 eyes)	Acrysof SA60AT vs. Tecnis ZCB00	3	54	54	Tecnis ZCB00	AMO	Single-piece	Hydrophobic acrylic	Square/Sharp	Continuous 360⁰	NR	NR	NR	NR	AQUA score: 0 (no PCO) to 10 (very severe PCO)	0.5	37	0.005 ± 0.3	p=0.6	NR	NR	NR	NR	NR	NR	NR	NR
Leydolt 2013	RCT	54 patients (108 eyes)	Acrysof SA60AT vs. Tecnis ZCB00	3	54	54	AcrySof SA60AT	Alcon	Single-piece	Hydrophobic acrylic	Square/Sharp	Interrupted	NR	NR	NR	NR	AQUA score: 0 (no PCO) to 10 (very severe PCO)	0.5	37	0.01 ± 0.8	--	NR	NR	NR	NR	NR	NR	NR	NR
Leydolt 2013	RCT	54 patients (108 eyes)	Acrysof SA60AT vs. Tecnis ZCB00	3	54	54	Tecnis ZCB01	AMO	Single-piece	Hydrophobic acrylic	Square/Sharp	Continuous 360⁰	NR	NR	NR	NR	AQUA score: 0 (no PCO) to 10 (very severe PCO)	3	23	1.3 ± 1.7	p=0.1	NR	NR	NR	NR	NR	NR	NR	NR
Leydolt 2013	RCT	54 patients (108 eyes)	Acrysof SA60AT vs. Tecnis ZCB00	3	54	54	AcrySof SA60AT	Alcon	Single-piece	Hydrophobic acrylic	Square/Sharp	Interrupted	NR	NR	NR	NR	AQUA score: 0 (no PCO) to 10 (very severe PCO)	3	23	0.9 ± 1.3	--	NR	NR	NR	NR	NR	NR	NR	NR
Leydolt 2013	RCT	54 patients (108 eyes)	Acrysof SA60AT vs. Tecnis ZCB00	3	54	54	Tecnis ZCB02	AMO	Single-piece	Hydrophobic acrylic	Square/Sharp	Continuous 360⁰	NR	NR	NR	NR	Subjective PCO score from slitlamp examination (0 - clear capsule to 10 - severe regeneratory PCO)	3	23	1.9 ± 2.4	p=0.06	NR	NR	NR	NR	2.94167	22.9885	0.261	NR
Leydolt 2013	RCT	54 patients (108 eyes)	Acrysof SA60AT vs. Tecnis ZCB00	3	54	54	AcrySof SA60AT	Alcon	Single-piece	Hydrophobic acrylic	Square/Sharp	Interrupted	NR	NR	NR	NR	Subjective PCO score from slitlamp examination (0 - clear capsule to 10 - severe regeneratory PCO)	3	23	1.4 ± 1.7	--	NR	NR	NR	NR	2.94167	23.0415	0.217	NR
Leydolt and Schriefl 2013 (NCT01732484)	RCT	40 patients (80 eyes)	Polylens Y10 vs. PolylensY30	1	100	100	iMics NY-60	Hoya	Single-piece	Hydrophobic acrylic	Square/Sharp	Interrupted	NR	NR	NR	NR	AQUA score: 0 (no PCO) to 10 (very severe PCO)	3	74	3.0 ± 2.0	p < 0.001	NR	NR	NR	NR	NR	NR	NR	NR
Leydolt and Schriefl 2013 (NCT01732484)	RCT	40 patients (80 eyes)	Polylens Y10 vs. PolylensY30	1	100	100	AcrySof SN60WF	Alcon	Single-piece	Hydrophobic acrylic	Square/Sharp	Interrupted	NR	NR	NR	NR	AQUA score: 0 (no PCO) to 10 (very severe PCO)	3	74	1.9 ± 1.4	--	NR	NR	NR	NR	NR	NR	NR	NR
Leydolt and Schriefl 2013 (NCT01732484)	RCT	40 patients (80 eyes)	Polylens Y10 vs. PolylensY30	1	100	100	iMics NY-61	Hoya	Single-piece	Hydrophobic acrylic	Square/Sharp	Interrupted	NR	NR	NR	NR	Subjective PCO score from slitlamp examination (0 - clear capsule to 10 - severe regeneratory PCO)	3	74	2.9 ± 2.6	p < 0.001	NR	NR	NR	NR	3	74	0.356	NR
Leydolt and Schriefl 2013 (NCT01732484)	RCT	40 patients (80 eyes)	Polylens Y10 vs. PolylensY30	1	100	100	AcrySof SN60WF	Alcon	Single-piece	Hydrophobic acrylic	Square/Sharp	Interrupted	NR	NR	NR	NR	Subjective PCO score from slitlamp examination (0 - clear capsule to 10 - severe regeneratory PCO)	3	74	1.0 ± 1.2	--	NR	NR	NR	NR	3	74	0.137	NR
Mylonas 2013 (NCT 00673803)	RCT	40 patients (80 eyes)	Polylens Y10 vs. PolylensY30	1	40	40	Polylens Y10	Polytech	Single-piece	Hydrophobic acrylic	Square/Sharp	Continuous 360⁰	NR	NR	NR	NR	AQUA score: 0 (no PCO) to 10 (very severe PCO)	1	28	1.5 ± 1.5 (95% CI: 0.79–2.2)	p=0.6	NR	NR	NR	NR	1	40	0.125	NR
Mylonas 2013 (NCT 00673803)	RCT	40 patients (80 eyes)	Polylens Y10 vs. PolylensY30	1	40	40	Polylens Y30	Polytech	Multipiece	Hydrophobic acrylic	Square/Sharp	Continuous 360⁰	NR	NR	NR	NR	AQUA score: 0 (no PCO) to 10 (very severe PCO)	1	28	0.9 ± 1.2 (95% CI: 0.38–1.3)	--	NR	NR	NR	NR	1	40	0.025	NR
Mylonas 2013 (NCT 00673803)	RCT	40 patients (80 eyes)	Polylens Y10 vs. PolylensY30	1	40	40	Polylens Y50	Polytech	Single-piece	Hydrophobic acrylic	Square/Sharp	Continuous 360⁰	NR	NR	NR	NR	Subjective PCO score from slitlamp examination (0 - clear capsule to 10 - severe regeneratory PCO)	1	28	1.6 ± 1.8 (95% CI: 0.87–2.37)	p=0.02	NR	NR	NR	NR	NR	NR	NR	NR
Mylonas 2013 (NCT 00673803)	RCT	40 patients (80 eyes)	Polylens Y10 vs. PolylensY30	1	40	40	Polylens Y70	Polytech	Multipiece	Hydrophobic acrylic	Square/Sharp	Continuous 360⁰	NR	NR	NR	NR	Subjective PCO score from slitlamp examination (0 - clear capsule to 10 - severe regeneratory PCO)	1	28	0.6 ± 1.0 (95% CI: 0.23–0.98)	--	NR	NR	NR	NR	NR	NR	NR	NR
Nanavaty 2013	RCT	42 patients (84 eyes)	Acri.Smart 36A vs. Akreos MI60	2	42	42	Acri.Smart 36A	Zeiss	Single-piece	Hydrophilic acrylic with hydrophobic surface	Square/Sharp	Interrupted	NR	NR	NR	NR	POCOman	NR	NR	NR	NR	NR	NR	NR	NR	1	35	0.03	NR
Nanavaty 2013	RCT	42 patients (84 eyes)	Acri.Smart 36A vs. Akreos MI60	2	42	42	Akreos MI60	B&L	Single-piece	Hydrophilic acrylic	Square/Sharp	Continuous 360⁰	NR	NR	NR	NR	POCOman	NR	NR	NR	NR	NR	NR	NR	NR	1	35	0.2	NR
Nanavaty 2013	RCT	42 patients (84 eyes)	Acri.Smart 36A vs. Akreos MI60	2	42	42	Acri.Smart 36A	Zeiss	Single-piece	Hydrophilic acrylic with hydrophobic surface	Square/Sharp	Interrupted	NR	NR	NR	NR	NR	NR	NR	NR	NR	NR	NR	NR	NR	2	28	0.071	NR
Nanavaty 2013	RCT	42 patients (84 eyes)	Acri.Smart 36A vs. Akreos MI60	2	42	42	Akreos MI61	B&L	Single-piece	Hydrophilic acrylic	Square/Sharp	Continuous 360⁰	NR	NR	NR	NR	NR	NR	NR	NR	NR	NR	NR	NR	NR	2	28	0.286	NR
Prinz 2013	RCT	40 patients (80 eyes)	AF-1 NY-60 vs. AF-1 iMics Y-60H	1	40	40	iMics NY-60	Hoya	Single-piece	Hydrophobic acrylic	Square/Sharp	Interrupted	NR	NR	NR	NR	AQUA score: 0 (no PCO) to 10 (very severe PCO)	1	39	0.2±0.5	p=0.7	NR	NR	NR	NR	1	39	0	p=0.5
Prinz 2013	RCT	40 patients (80 eyes)	AF-1 NY-60 vs. AF-1 iMics Y-60H	1	40	40	Y-60H	Hoya	Multipiece	Hydrophobic acrylic	Square/Sharp	Continuous 360⁰	NR	NR	NR	NR	AQUA score: 0 (no PCO) to 10 (very severe PCO)	1	39	0.3±0.5	--	NR	NR	NR	NR	1	39	0.05	NR
Prinz 2013	RCT	40 patients (80 eyes)	AF-1 NY-60 vs. AF-1 iMics Y-60H	1	40	40	iMics NY-60	Hoya	Single-piece	Hydrophobic acrylic	Square/Sharp	Interrupted	NR	NR	NR	NR	Slit-lamp examination(Scale: 0 to 3)	1	39	0.7±0.59	NR	NR	NR	NR	NR	NR	NR	NR	NR
Prinz 2013	RCT	40 patients (80 eyes)	AF-1 NY-60 vs. AF-1 iMics Y-60H	1	40	40	Y-60H	Hoya	Multipiece	Hydrophobic acrylic	Square/Sharp	Continuous 360⁰	NR	NR	NR	NR	Slit-lamp examination(Scale: 0 to 3)	1	39	0.7±0.8	NR	NR	NR	NR	NR	NR	NR	NR	NR
Nanavaty 2012 (NCT00762021)	RCT	52 patients (104 eyes)	AcrySof SA60AT vs. AcrySof SN60WF	2	52	52	AcrySof SN60AT	Alcon	Single-piece	Hydrophobic acrylic	Square/Sharp	Interrupted	2	47	7	15.2	POCOman	NR	NR	NR	NR	0.1	47	5.82 ± 9.89 (95% CI: 4.82-6.83)	p=0.05	2	47	0.0426	NR
Nanavaty 2012 (NCT00762021)	RCT	52 patients (104 eyes)	AcrySof SA60AT vs. AcrySof SN60WF	2	52	52	AcrySof SN60WF	Alcon	Single-piece	Hydrophobic acrylic	Square/Sharp	Interrupted	2	47	8	17.1	POCOman	NR	NR	NR	NR	0.1	47	8.91 ± 12.79 (95% CI: 7.60-10.21)	--	2	47	0.0213	NR
Nanavaty 2012 (NCT00762021)	RCT	52 patients (104 eyes)	AcrySof SA60AT vs. AcrySof SN60WF	2	52	52	AcrySof SN60AT	Alcon	Single-piece	Hydrophobic acrylic	Square/Sharp	Interrupted	NR	NR	NR	NR	POCOman	NR	NR	NR	NR	0.3	44	7.76 ± 16.83 (95% CI: 6.05-9.47)	p=0.68	NR	NR	NR	NR
Nanavaty 2012 (NCT00762021)	RCT	52 patients (104 eyes)	AcrySof SA60AT vs. AcrySof SN60WF	2	52	52	AcrySof SN60WF	Alcon	Single-piece	Hydrophobic acrylic	Square/Sharp	Interrupted	NR	NR	NR	NR	POCOman	NR	NR	NR	NR	0.3	44	5.97 ± 10.32 (95% CI: 4.92-7.02)	--	NR	NR	NR	NR
Nanavaty 2012 (NCT00762021)	RCT	52 patients (104 eyes)	AcrySof SA60AT vs. AcrySof SN60WF	2	52	52	AcrySof SN60AT	Alcon	Single-piece	Hydrophobic acrylic	Square/Sharp	Interrupted	NR	NR	NR	NR	POCOman	NR	NR	NR	NR	0.5	44	7.21 ± 12.46 (95% CI: 5.94-8.48)	p=0.27	NR	NR	NR	NR
Nanavaty 2012 (NCT00762021)	RCT	52 patients (104 eyes)	AcrySof SA60AT vs. AcrySof SN60WF	2	52	52	AcrySof SN60WF	Alcon	Single-piece	Hydrophobic acrylic	Square/Sharp	Interrupted	NR	NR	NR	NR	POCOman	NR	NR	NR	NR	0.5	44	5.15 ± 7.92 (95% CI: 4.34-5.95)	--	NR	NR	NR	NR
Nanavaty 2012 (NCT00762021)	RCT	52 patients (104 eyes)	AcrySof SA60AT vs. AcrySof SN60WF	2	52	52	AcrySof SN60AT	Alcon	Single-piece	Hydrophobic acrylic	Square/Sharp	Interrupted	NR	NR	NR	NR	POCOman	NR	NR	NR	NR	1	42	9.29 ± 18.25 (95% CI: 7.43-11.14)	p=0.42	NR	NR	NR	NR
Nanavaty 2012 (NCT00762021)	RCT	52 patients (104 eyes)	AcrySof SA60AT vs. AcrySof SN60WF	2	52	52	AcrySof SN60WF	Alcon	Single-piece	Hydrophobic acrylic	Square/Sharp	Interrupted	NR	NR	NR	NR	POCOman	NR	NR	NR	NR	1	42	7.68 ± 11.18 (95% CI: 6.54-8.81)	--	NR	NR	NR	NR
Nanavaty 2012 (NCT00762021)	RCT	52 patients (104 eyes)	AcrySof SA60AT vs. AcrySof SN60WF	2	52	52	AcrySof SN60AT	Alcon	Single-piece	Hydrophobic acrylic	Square/Sharp	Interrupted	NR	NR	NR	NR	POCOman	NR	NR	NR	NR	2	41	14.39 ± 25.42 (95% CI: 11.80-16.97)	p=0.67	NR	NR	NR	NR
Nanavaty 2012 (NCT00762021)	RCT	52 patients (104 eyes)	AcrySof SA60AT vs. AcrySof SN60WF	2	52	52	AcrySof SN60WF	Alcon	Single-piece	Hydrophobic acrylic	Square/Sharp	Interrupted	NR	NR	NR	NR	POCOman	NR	NR	NR	NR	2	41	12.18 ± 20.10 (95% CI: 10.13-14.22)	--	NR	NR	NR	NR
Gangwani 2011	RCT	35 patients (70 eyes)	Idea 613 XC vs. Acrysof SA60AT	2	30	30	Idea 613 XC	Croma Pharma	Single-piece	Hydrophilic acrylic	Square/Sharp	Continuous 360⁰	NR	NR	NR	NR	AQUA score: 0 (no PCO) to 10 (very severe PCO)	2	23	2.6 ± 2	p=0.02	NR	NR	NR	NR	2	23	0.17	NR
Gangwani 2011	RCT	35 patients (70 eyes)	Idea 613 XC vs. Acrysof SA60AT	2	30	30	AcrySof SA60AT	Alcon	Single-piece	Hydrophobic acrylic	Square/Sharp	Interrupted	NR	NR	NR	NR	AQUA score: 0 (no PCO) to 10 (very severe PCO)	2	23	1.9 ± 1.9	--	NR	NR	NR	NR	2	23	0	NR
Iwase 2011	RCT	63 patients (126 eyes)	Acrysof SA60AT vs. Meridian HP60M	2	63	63	AcrySof SA60AT	Alcon	Single-piece	Hydrophobic acrylic	Square/Sharp	Interrupted	NR	NR	NR	NR	Scheimpflug photography/videophotography	NR	NR	NR	NR	NR	NR	NR	NR	2	63	0.02	NR
Iwase 2011	RCT	63 patients (126 eyes)	Acrysof SA60AT vs. Meridian HP60M	2	63	63	Meridian HP60M	B&L	Single-piece	Hydrophilic acrylic	Square/Sharp	NR	NR	NR	NR	NR	Scheimpflug photography/videophotography	NR	NR	NR	NR	NR	NR	NR	NR	2	63	0.13	NR
Prinz 2011	RCT	40 patients (80 eyes)	Acri.Smart 46S (CT SPHERIS 209M) vs. Acri.Lyc 53N	1	40	40	Acri.Smart 46S (CT SPHERIS 209M)	Zeiss	Single-piece	Hydrophilic acrylic with hydrophobic surface	Square/Sharp	Interrupted	NR	NR	NR	NR	AQUA score: 0 (no PCO) to 10 (very severe PCO)	1	23	0.4 ± 0.7	p=0.7	NR	NR	NR	NR	NR	NR	NR	NR
Prinz 2011	RCT	40 patients (80 eyes)	Acri.Smart 46S (CT SPHERIS 209M) vs. Acri.Lyc 53N	1	40	40	Acri.Lyc 53N	Zeiss	Multipiece	Hydrophilic acrylic with hydrophobic surface	Square/Sharp	Continuous 360⁰	NR	NR	NR	NR	AQUA score: 0 (no PCO) to 10 (very severe PCO)	1	19	0.4 ± 0.9	--	NR	NR	NR	NR	NR	NR	NR	NR
Prinz 2011	RCT	40 patients (80 eyes)	Acri.Smart 46S (CT SPHERIS 209M) vs. Acri.Lyc 53N	1	40	40	Acri.Smart 46S (CT SPHERIS 209M)	Zeiss	Single-piece	Hydrophilic acrylic with hydrophobic surface	Square/Sharp	Interrupted	NR	NR	NR	NR	Slip-lamp examination(Subjective)(score: 0 –10).	1	23	0.9 ± 1.0	p=0.98	NR	NR	NR	NR	NR	NR	NR	NR
Prinz 2011	RCT	40 patients (80 eyes)	Acri.Smart 46S (CT SPHERIS 209M) vs. Acri.Lyc 53N	1	40	40	Acri.Lyc 53N	Zeiss	Multipiece	Hydrophilic acrylic with hydrophobic surface	Square/Sharp	Continuous 360⁰	NR	NR	NR	NR	Slip-lamp examination(Subjective)(score: 0 –10).	1	19	0.7 ± 0.8	--	NR	NR	NR	NR	NR	NR	NR	NR
Prinz 2011	RCT	40 patients (80 eyes)	Acri.Smart 46S (CT SPHERIS 209M) vs. Acri.Lyc 53N	1	40	40	Acri.Smart 46S (CT SPHERIS 209M)	Zeiss	Single-piece	Hydrophilic acrylic with hydrophobic surface	Square/Sharp	Interrupted	NR	NR	NR	NR	Slip-lamp examination(Subjective)(score: 0 –3).	1	23	0.52 ± 0.7	p=0.43	NR	NR	NR	NR	NR	NR	NR	NR
Prinz 2011	RCT	40 patients (80 eyes)	Acri.Smart 46S (CT SPHERIS 209M) vs. Acri.Lyc 53N	1	40	40	Acri.Lyc 53N	Zeiss	Multipiece	Hydrophilic acrylic with hydrophobic surface	Square/Sharp	Continuous 360⁰	NR	NR	NR	NR	Slit-lamp examination(Scale: 0 to 3)	1	19	0.62 ± 0.8,	--	NR	NR	NR	NR	NR	NR	NR	NR
Vasavada 2011	RCT	76 patients (152 eyes)	Acrysof IQ SN60WF vs.C-flex 570C/Akreos Adapt	2	33	33	AcrySof SN60WF	Alcon	Single-piece	Hydrophobic acrylic	Square/Sharp	Interrupted	NR	NR	NR	NR	EPCO score: 0 (none) to 4 (severe)	0.1	31	Median 0.0 ± 0.08	p = 0.51	0.1	31	Median 0.0 ± 0.08	p = 0.46	NR	NR	NR	NR
Vasavada 2011	RCT	76 patients (152 eyes)	Acrysof IQ SN60WF vs.C-flex 570C/Akreos Adapt	2	33	33	C-flex 570C	Rayner	Single-piece	Hydrophilic acrylic	Square/Sharp	Continuous 360⁰	NR	NR	NR	NR	EPCO score: 0 (none) to 4 (severe)	0.1	27	Median 0.0 ± 0.2	--	0.1	31	Median 0.0 ± 0.2	--	NR	NR	NR	NR
Vasavada 2011	RCT	76 patients (152 eyes)	Acrysof IQ SN60WF vs.C-flex 570C/Akreos Adapt	2	33	33	AcrySof SN60WF	Alcon	Single-piece	Hydrophobic acrylic	Square/Sharp	Interrupted	NR	NR	NR	NR	EPCO score: 0 (none) to 4 (severe)	1	31	Median 0.02± 0.11	p = 0.00	1	31	Median 0.85 ± 8.71	p = 0.00	NR	NR	NR	NR
Vasavada 2011	RCT	76 patients (152 eyes)	Acrysof IQ SN60WF vs.C-flex 570C/Akreos Adapt	2	33	33	C-flex 570C	Rayner	Single-piece	Hydrophilic acrylic	Square/Sharp	Continuous 360⁰	NR	NR	NR	NR	EPCO score: 0 (none) to 4 (severe)	1	27	Median 0.23 ± 0.47	--	1	31	Median 22.65 ± 29.25	--	NR	NR	NR	NR
Vasavada 2011	RCT	76 patients (152 eyes)	Acrysof IQ SN60WF vs.C-flex 570C/Akreos Adapt	2	33	33	AcrySof SN60WF	Alcon	Single-piece	Hydrophobic acrylic	Square/Sharp	Interrupted	NR	NR	NR	NR	EPCO score: 0 (none) to 4 (severe)	2	31	Median 0.02 ± 0.14	p = 0.00	2	31	Median 3.05 ± 9.54	p = 0.00	NR	NR	NR	NR
Vasavada 2011	RCT	76 patients (152 eyes)	Acrysof IQ SN60WF vs.C-flex 570C/Akreos Adapt	2	33	33	C-flex 570C	Rayner	Single-piece	Hydrophilic acrylic	Square/Sharp	Continuous 360⁰	NR	NR	NR	NR	EPCO score: 0 (none) to 4 (severe)	2	27	Median 0.46 ± 1.21	--	2	31	Median 39.70 ± 52.41	--	NR	NR	NR	NR
Vasavada 2011	RCT	76 patients (152 eyes)	Acrysof IQ SN60WF vs.C-flex 570C/Akreos Adapt	2	33	33	AcrySof SN60WF	Alcon	Single-piece	Hydrophobic acrylic	Square/Sharp	Interrupted	NR	NR	NR	NR	EPCO score: 0 (none) to 4 (severe)	3	31	Median 0.03 ± 0.52	p = 0.00	3	31	Median 2.15 ± 21.65	p = 0.00	3	33	0	NR
Vasavada 2011	RCT	76 patients (152 eyes)	Acrysof IQ SN60WF vs.C-flex 570C/Akreos Adapt	2	33	33	C-flex 570C	Rayner	Single-piece	Hydrophilic acrylic	Square/Sharp	Continuous 360⁰	NR	NR	NR	NR	EPCO score: 0 (none) to 4 (severe)	3	27	Median 0.93 ± 1.37	--	3	27	Median 55.45 ± 43.95	--	3	33	0.129	NR
Vasavada 2011	RCT	76 patients (152 eyes)	Acrysof IQ SN60WF vs.C-flex 570C/Akreos Adapt	2	31	31	AcrySof SN60WF	Alcon	Single-piece	Hydrophobic acrylic	Square/Sharp	Interrupted	NR	NR	NR	NR	EPCO score: 0 (none) to 4 (severe)	0.1	31	Median 0.0 ± 0.11	p = 0.121	0.1	31	Median 0.3 ± 6.24	p = 0.330	NR	NR	NR	NR
Vasavada 2011	RCT	76 patients (152 eyes)	Acrysof IQ SN60WF vs.C-flex 570C/Akreos Adapt	2	31	31	Akreos Adapt	B&L	Single-piece	Hydrophilic acrylic	Square/Sharp	Continuous 360⁰	NR	NR	NR	NR	EPCO score: 0 (none) to 4 (severe)	0.1	26	Median 0.0 ± 0.14	--	0.1	31	Median 0.1 ± 14.45	--	NR	NR	NR	NR
Vasavada 2011	RCT	76 patients (152 eyes)	Acrysof IQ SN60WF vs.C-flex 570C/Akreos Adapt	2	31	31	AcrySof SN60WF	Alcon	Single-piece	Hydrophobic acrylic	Square/Sharp	Interrupted	NR	NR	NR	NR	EPCO score: 0 (none) to 4 (severe)	1	31	Median 0.01 ± 0.32	p = 0.016	1	31	Median 0.60 ± 19.98	p =0.003	NR	NR	NR	NR
Vasavada 2011	RCT	76 patients (152 eyes)	Acrysof IQ SN60WF vs.C-flex 570C/Akreos Adapt	2	31	31	Akreos Adapt	B&L	Single-piece	Hydrophilic acrylic	Square/Sharp	Continuous 360⁰	NR	NR	NR	NR	EPCO score: 0 (none) to 4 (severe)	1	26	Median 0.31 ± 0.49	--	1	31	Median 31.05 ± 34.54	--	NR	NR	NR	NR
Vasavada 2011	RCT	76 patients (152 eyes)	Acrysof IQ SN60WF vs.C-flex 570C/Akreos Adapt	2	31	31	AcrySof SN60WF	Alcon	Single-piece	Hydrophobic acrylic	Square/Sharp	Interrupted	NR	NR	NR	NR	EPCO score: 0 (none) to 4 (severe)	2	31	Median 0.00 ± 0.13	p = 0.000	2	31	Median 0.50 ± 9.15	p = 0.000	NR	NR	NR	NR
Vasavada 2011	RCT	76 patients (152 eyes)	Acrysof IQ SN60WF vs.C-flex 570C/Akreos Adapt	2	31	31	Akreos Adapt	B&L	Single-piece	Hydrophilic acrylic	Square/Sharp	Continuous 360⁰	NR	NR	NR	NR	EPCO score: 0 (none) to 4 (severe)	2	26	Median 1.30 ± 1.35	--	2	28	Median 100.00 ± 50.23	--	NR	NR	NR	NR
Vasavada 2011	RCT	76 patients (152 eyes)	Acrysof IQ SN60WF vs.C-flex 570C/Akreos Adapt	2	31	31	AcrySof SN60WF	Alcon	Single-piece	Hydrophobic acrylic	Square/Sharp	Interrupted	NR	NR	NR	NR	EPCO score: 0 (none) to 4 (severe)	3	31	Median 0.01 ± 0.14	p = 0.000	3	31	Median 0.70 ± 13.14	p = 0.000	3	31	0	NR
Vasavada 2011	RCT	76 patients (152 eyes)	Acrysof IQ SN60WF vs.C-flex 570C/Akreos Adapt	2	31	31	Akreos Adapt	B&L	Single-piece	Hydrophilic acrylic	Square/Sharp	Continuous 360⁰	NR	NR	NR	NR	EPCO score: 0 (none) to 4 (severe)	3	26	Median 2.18 ± 1.45	--	3	26	Median 100.00 ± 55.06	--	3	31	0.161	NR
Zemaitiene 2011	RCT	107 patients (123 eyes)	AcrySof MA30BA vs. AcrySof SA30AL vs. CeeOn 911A	3	NR	34	AcrySof MA30BA	Alcon	Multipiece	Hydrophobic acrylic	Square/Sharp	Continuous 360⁰	NR	NR	NR	NR	EPCO score: 0 (none) to 4 (severe)	3	31	0.171 ± 0.208	p=0.995	NR	NR	NR	NR	3	34	0.09	NR
Zemaitiene 2011	RCT	107 patients (123 eyes)	AcrySof MA30BA vs. AcrySof SA30AL vs. CeeOn 911A	3	NR	32	AcrySof SA30AL	Alcon	Single-piece	Hydrophobic acrylic	Square/Sharp	Interrupted	NR	NR	NR	NR	EPCO score: 0 (none) to 4 (severe)	3	31	0.145 ± 0.159	--	NR	NR	NR	NR	3	32	0.031	NR
Zemaitiene 2011	RCT	107 patients (123 eyes)	AcrySof MA30BA vs. AcrySof SA30AL vs. CeeOn 911A	3	NR	30	CeeOn 911A	AMO	Multipiece	Silicone	Square/Sharp	Continuous 360⁰	NR	NR	NR	NR	EPCO score: 0 (none) to 4 (severe)	3	30	0.158 ± 0.194	--	NR	NR	NR	NR	3	30	0	NR
Cleary 2009	RCT	32 patients	HumanOptics MC611MI vs. AcrySof MA60AC	2	32	NR	Microlens MC611MI	HumanOptics	Single-piece	Hydrophilic acrylic	Square/Sharp	NR	NR	NR	NR	NR	POCOman	NR	NR	NR	NR	0.5		9.23 ± 14.26	4.816 (–1.904 to 11.54); p=0.1517	NR	NR	NR	NR
Cleary 2009	RCT	32 patients	HumanOptics MC611MI vs. AcrySof MA60AC	2	32	NR	AcrySof MA60AC	Alcon	Multipiece	Hydrophobic acrylic	Square/Sharp	Continuous 360⁰	NR	NR	NR	NR	POCOman	NR	NR	NR	NR	0.5		4.42 ± 5.76	--	NR	NR	NR	NR
Cleary 2009	RCT	32 patients	HumanOptics MC611MI vs. AcrySof MA60AC	2	32	NR	Microlens MC611MI	HumanOptics	Single-piece	Hydrophilic acrylic	Square/Sharp	NR	NR	NR	NR	NR	POCOman	NR	NR	NR	NR	1		17.03 ± 24.15	11.97 (1.18 to 22.67); p=0.0309	NR	NR	NR	NR
Cleary 2009	RCT	32 patients	HumanOptics MC611MI vs. AcrySof MA60AC	2	32	NR	AcrySof MA60AC	Alcon	Multipiece	Hydrophobic acrylic	Square/Sharp	Continuous 360⁰	NR	NR	NR	NR	POCOman	NR	NR	NR	NR	1		5.10 ± 9.29	--	NR	NR	NR	NR
Cleary 2009	RCT	32 patients	HumanOptics MC611MI vs. AcrySof MA60AC	2	32	NR	Microlens MC611MI	HumanOptics	Single-piece	Hydrophilic acrylic	Square/Sharp	NR	NR	NR	NR	NR	POCOman	NR	NR	NR	NR	2	24	25.45 ± 34.51	17.63 (1.95 to 33.32); p=0.0292	2	24	0.042	NR
Cleary 2009	RCT	32 patients	HumanOptics MC611MI vs. AcrySof MA60AC	2	32	NR	AcrySof MA60AC	Alcon	Multipiece	Hydrophobic acrylic	Square/Sharp	Continuous 360⁰	NR	NR	NR	NR	POCOman	NR	NR	NR	NR	2	24	7.82 ± 13.35	--	2	24	0	NR
Vock 2009	RCT	53 (106 eyes)	CeeOn 911A vs. AcrySof MA60BM	6	53	53	CeeOn 911A	AMO	Multipiece	Silicone	Square/Sharp	Continuous 360⁰	NR	NR	NR	NR	AQUA score: 0 (no PCO) to 10 (very severe PCO)	1	22	1.6±0.7 (95% CI: 1.2 -1.9)	p=0.24	NR	NR	NR	NR	6	22	0.09	NR
Vock 2009	RCT	53 (106 eyes)	CeeOn 911A vs. AcrySof MA60BM	6	53	53	AcrySof MA60BM	Alcon	Multipiece	Hydrophobic acrylic	Square/Sharp	Continuous 360⁰	NR	NR	NR	NR	AQUA score: 0 (no PCO) to 10 (very severe PCO)	1	22	1.7±0.7 (95% CI:1.4-2.0)	--	NR	NR	NR	NR	6	22	0.27	NR
Vock 2009	RCT	53 (106 eyes)	CeeOn 911A vs. AcrySof MA60BM	6	53	53	CeeOn 911A	AMO	Multipiece	Silicone	Square/Sharp	Continuous 360⁰	NR	NR	NR	NR	AQUA score: 0 (no PCO) to 10 (very severe PCO)	3	22	1.9±1.1 (95% CI: 1.4-2.4)	p=0.28	NR	NR	NR	NR	NR	NR	NR	NR
Vock 2009	RCT	53 (106 eyes)	CeeOn 911A vs. AcrySof MA60BM	6	53	53	AcrySof MA60BM	Alcon	Multipiece	Hydrophobic acrylic	Square/Sharp	Continuous 360⁰	NR	NR	NR	NR	AQUA score: 0 (no PCO) to 10 (very severe PCO)	3	22	2.0±0.9 (95% CI: 1.6-2.5)	--	NR	NR	NR	NR	NR	NR	NR	NR
Vock 2009	RCT	53 (106 eyes)	CeeOn 911A vs. AcrySof MA60BM	6	53	53	CeeOn 911A	AMO	Multipiece	Silicone	Square/Sharp	Continuous 360⁰	NR	NR	NR	NR	AQUA score: 0 (no PCO) to 10 (very severe PCO)	6	22	2.3±1.4 (95% CI: 1.7-2.9)	p=0.0016	NR	NR	NR	NR	NR	NR	NR	NR
Vock 2009	RCT	53 (106 eyes)	CeeOn 911A vs. AcrySof MA60BM	6	53	53	AcrySof MA60BM	Alcon	Multipiece	Hydrophobic acrylic	Square/Sharp	Continuous 360⁰	NR	NR	NR	NR	AQUA score: 0 (no PCO) to 10 (very severe PCO)	6	22	3.8±2.0 (95% CI: 1.8-5.0)	--	NR	NR	NR	NR	NR	NR	NR	NR
Hancox 2008	RCT	36 patients (72 eyes)	AcrySof SN60AT vs. AF-1 YA-60BB	2	36	36	AcrySof SN60AT	Alcon	Single-piece	Hydrophobic acrylic	Square/Sharp	Interrupted	NR	NR	NR	NR	POCOman	NR	NR	NR	NR	0.5	31	3.62 ± 3.67	p=0.0003	NR	NR	NR	NR
Hancox 2008	RCT	36 patients (72 eyes)	AcrySof SN60AT vs. AF-1 YA-60BB	2	36	36	AF-1 YA-60BB	Hoya	Multipiece	Hydrophobic acrylic	Square/Sharp	Continuous 360⁰	NR	NR	NR	NR	POCOman	NR	NR	NR	NR	0.5	31	15.77 ± 16.13	--	NR	NR	NR	NR
Hancox 2008	RCT	36 patients (72 eyes)	AcrySof SN60AT vs. AF-1 YA-60BB	2	36	36	AcrySof SN60AT	Alcon	Single-piece	Hydrophobic acrylic	Square/Sharp	Interrupted	NR	NR	NR	NR	POCOman	NR	NR	NR	NR	1	30	4.23 ± 4.69	p=0.0003	NR	NR	NR	NR
Hancox 2008	RCT	36 patients (72 eyes)	AcrySof SN60AT vs. AF-1 YA-60BB	2	36	36	AF-1 YA-60BB	Hoya	Multipiece	Hydrophobic acrylic	Square/Sharp	Continuous 360⁰	NR	NR	NR	NR	POCOman	NR	NR	NR	NR	1	30	22.78 ± 23.39	--	NR	NR	NR	NR
Hancox 2008	RCT	36 patients (72 eyes)	AcrySof SN60AT vs. AF-1 YA-60BB	2	36	36	AcrySof SN60AT	Alcon	Single-piece	Hydrophobic acrylic	Square/Sharp	Interrupted	NR	NR	NR	NR	POCOman	NR	NR	NR	NR	2	32	8.83 ± 10.89	p<0.0001	NR	NR	NR	NR
Hancox 2008	RCT	36 patients (72 eyes)	AcrySof SN60AT vs. AF-1 YA-60BB	2	36	36	AF-1 YA-60BB	Hoya	Multipiece	Hydrophobic acrylic	Square/Sharp	Continuous 360⁰	NR	NR	NR	NR	POCOman	NR	NR	NR	NR	2	32	32.44 ± 26.82	--	NR	NR	NR	NR
Hayashi 2008	RCT	45 patients (90 eyes)	AcrySof IOL MA60AC vs. Sensar AR40e	2	50	50	Sensar AR40e	AMO	Multipiece	Hydrophobic acrylic	Square/Sharp	Continuous 360⁰	NR	NR	NR	NR	Eye Segment Analysis system; density expressed as compatible tape steps (CCT)	0.5	45	9 ± 4.7 CCT	p=0.8909	NR	NR	NR	NR	1	45	0.02	NR
Hayashi 2008	RCT	45 patients (90 eyes)	AcrySof IOL MA60AC vs. Sensar AR40e	2	50	50	AcrySof MA60AC	Alcon	Multipiece	Hydrophobic acrylic	Square/Sharp	Continuous 360⁰	NR	NR	NR	NR	Eye Segment Analysis system; density expressed as compatible tape steps (CCT)	0.5	45	8.6 ± 4.0 CCT	--	NR	NR	NR	NR	1	45	0.02	NR
Hayashi 2008	RCT	45 patients (90 eyes)	AcrySof IOL MA60AC vs. Sensar AR40e	2	50	50	Sensar AR40e	AMO	Multipiece	Hydrophobic acrylic	Square/Sharp	Continuous 360⁰	NR	NR	NR	NR	Eye Segment Analysis system; density expressed as compatible tape steps (CCT)	1	45	10.2 ± 6.5 CCT	p=0.2436	NR	NR	NR	NR	NR	NR	NR	NR
Hayashi 2008	RCT	45 patients (90 eyes)	AcrySof IOL MA60AC vs. Sensar AR40e	2	50	50	AcrySof MA60AC	Alcon	Multipiece	Hydrophobic acrylic	Square/Sharp	Continuous 360⁰	NR	NR	NR	NR	Eye Segment Analysis system; density expressed as compatible tape steps (CCT)	1	45	10.6 ± 4.7 CCT	--	NR	NR	NR	NR	NR	NR	NR	NR
Hayashi 2008	RCT	45 patients (90 eyes)	AcrySof IOL MA60AC vs. Sensar AR40e	2	50	50	Sensar AR40e	AMO	Multipiece	Hydrophobic acrylic	Square/Sharp	Continuous 360⁰	NR	NR	NR	NR	Eye Segment Analysis system; density expressed as compatible tape steps (CCT)	2	45	10.2 ± 6.2 CCT	p=0.5004	NR	NR	NR	NR	NR	NR	NR	NR
Hayashi 2008	RCT	45 patients (90 eyes)	AcrySof IOL MA60AC vs. Sensar AR40e	2	50	50	AcrySof MA60AC	Alcon	Multipiece	Hydrophobic acrylic	Square/Sharp	Continuous 360⁰	NR	NR	NR	NR	Eye Segment Analysis system; density expressed as compatible tape steps (CCT)	2	45	10.5 ± 5.2 CCT	--	NR	NR	NR	NR	NR	NR	NR	NR
Kang 2008	RCT	100 patients (100 eyes)	BioVue 3 HSM vs. Sensar AR40e	1	50	50	Bioview 3	Ophthalmic Innovations International	Multipiece	Hydrophilic acrylic	Square/Sharp	Continuous 360⁰	NR	NR	NR	NR	POCOman	1	50	0.041	p=0.288	1	50	4.32	p=0.349	1	50	0	NR
Kang 2008	RCT	100 patients (100 eyes)	BioVue 3 HSM vs. Sensar AR40e	1	50	50	Sensar AR40e	AMO	Multipiece	Hydrophobic acrylic	Square/Sharp	Continuous 360⁰	NR	NR	NR	NR	POCOman	1	50	0.076	--	1	50	5.75	--	1	50	0.04	NR
Khanzada 2008	RCT	100 patients (110 eyes)	AcrySof SA60AT vs. LX10BD	1.5	45	55	AcrySof SA60AT	Alcon	Single-piece	Hydrophobic acrylic	Square/Sharp	Interrupted	0.5	55	1	1.8	Other objective image analysis software	NR	NR	NR	NR	NR	NR	NR	NR	NR	NR	NR	NR
Khanzada 2008	RCT	100 patients (110 eyes)	AcrySof SA60AT vs. LX10BD	1.5	55	55	LX10BD	Alcon	Single-piece	PMMA	Round	NR	0.5	55	3	5.4	Other objective image analysis software	NR	NR	NR	NR	NR	NR	NR	NR	NR	NR	NR	NR
Khanzada 2008	RCT	100 patients (110 eyes)	AcrySof SA60AT vs. LX10BD	1.5	45	55	AcrySof SA60AT	Alcon	Single-piece	Hydrophobic acrylic	Square/Sharp	Interrupted	1	55	3	5.4	Other objective image analysis software	NR	NR	NR	NR	NR	NR	NR	NR	NR	NR	NR	NR
Khanzada 2008	RCT	100 patients (110 eyes)	AcrySof SA60AT vs. LX10BD	1.5	55	55	LX10BD	Alcon	Single-piece	PMMA	Round	NR	1	55	7	12.7	Other objective image analysis software	NR	NR	NR	NR	NR	NR	NR	NR	NR	NR	NR	NR
Khanzada 2008	RCT	100 patients (110 eyes)	AcrySof SA60AT vs. LX10BD	1.5	45	55	AcrySof SA60AT	Alcon	Single-piece	Hydrophobic acrylic	Square/Sharp	Interrupted	1.5	55	4	7.3	Other objective image analysis software	NR	NR	NR	NR	NR	NR	NR	NR	NR	NR	NR	NR
Khanzada 2008	RCT	100 patients (110 eyes)	AcrySof SA60AT vs. LX10BD	1.5	55	55	LX10BD	Alcon	Single-piece	PMMA	Round	NR	1.5	55	7	12.7	Other objective image analysis software	NR	NR	NR	NR	NR	NR	NR	NR	NR	NR	NR	NR
Kohnen 2008 (Mester 2004)	RCT	288 patients (576 eyes)	CeeOn Edge 911A vs. AcrySof MA60BM; CeeOn Edge 911A vs. PhacoFlex SI40NB	3	139	139	CeeOn 911A (CeeOn vs acrysof group)	AMO	Multipiece	Silicone	Square/Sharp	Continuous 360⁰	NR	NR	NR	NR	EPCO score: 0 (none) to 4 (severe)	1	106	0.0118 ± 0.0436 (median 0, range 0 to 0.257)	Intraindividual difference: 0.0033 ± 0.0493 (median 0, range -0.084 to 0.257)	NR	NR	NR	NR	NR	NR	NR	NR
Kohnen 2008 (Mester 2004)	RCT	288 patients (576 eyes)	CeeOn Edge 911A vs. AcrySof MA60BM; CeeOn Edge 911A vs. PhacoFlex SI40NB	3	139	139	AcrySof MA60BM (CeeOn vs acrysof group)	Alcon	Multipiece	Hydrophobic acrylic	Square/Sharp	Continuous 360⁰	NR	NR	NR	NR	EPCO score: 0 (none) to 4 (severe)	1	106	0.0085 ± 0.0185 (median 0, range 0 to 0.084)	--	NR	NR	NR	NR	NR	NR	NR	NR
Kohnen 2008 (Mester 2004)	RCT	288 patients (576 eyes)	CeeOn Edge 911A vs. AcrySof MA60BM; CeeOn Edge 911A vs. PhacoFlex SI40NB	3	108	108	CeeOn 911A (CeeOn vs SI40NB group)	AMO	Multipiece	Silicone	Square/Sharp	Continuous 360⁰	NR	NR	NR	NR	EPCO score: 0 (none) to 4 (severe)	1	73	0.0099 ± 0.0488 (median 0, range 0 to 0.395)	Intraindividual difference: -0.0357 ± 0.1321 (median -0.001, range -0.855 to 0.328)	NR	NR	NR	NR	NR	NR	NR	NR
Kohnen 2008 (Mester 2004)	RCT	288 patients (576 eyes)	CeeOn Edge 911A vs. AcrySof MA60BM; CeeOn Edge 911A vs. PhacoFlex SI40NB	3	108	108	SI40NB (CeeOn vs SI40NB group)	AMO	Multipiece	Silicone	Round	NR	NR	NR	NR	NR	EPCO score: 0 (none) to 4 (severe)	1	73	0.0456 ± 0.1227 (median 0, range 0 to 0.858)	--	NR	NR	NR	NR	NR	NR	NR	NR
Kohnen 2008 (Mester 2004)	RCT	288 patients (576 eyes)	CeeOn Edge 911A vs. AcrySof MA60BM; CeeOn Edge 911A vs. PhacoFlex SI40NB	3	139	139	CeeOn 911A (CeeOn vs acrysof group)	AMO	Multipiece	Silicone	Square/Sharp	Continuous 360⁰	NR	NR	NR	NR	EPCO score: 0 (none) to 4 (severe)	3	60	median 0.0005 (range0 to 1.019)	Intraindividual difference: median -0.0080 (-0.953 to 0.644)	NR	NR	NR	NR	3	96	0.021	NR
Kohnen 2008 (Mester 2004)	RCT	288 patients (576 eyes)	CeeOn Edge 911A vs. AcrySof MA60BM; CeeOn Edge 911A vs. PhacoFlex SI40NB	3	139	139	AcrySof MA60BM (CeeOn vs acrysof group)	Alcon	Multipiece	Hydrophobic acrylic	Square/Sharp	Continuous 360⁰	NR	NR	NR	NR	EPCO score: 0 (none) to 4 (severe)	3	60	median 0.044 (range 0 to 1.008)	--	NR	NR	NR	NR	3	96	0.021	NR
Kohnen 2008 (Mester 2004)	RCT	288 patients (576 eyes)	CeeOn Edge 911A vs. AcrySof MA60BM; CeeOn Edge 911A vs. PhacoFlex SI40NB	3	108	108	CeeOn 911A (CeeOn vs SI40NB group)	AMO	Multipiece	Silicone	Square/Sharp	Continuous 360⁰	NR	NR	NR	NR	EPCO score: 0 (none) to 4 (severe)	3	57	median 0 (range 0 to 0.545)	Intraindividual difference: median -0.0690 (-0.874 to 0.443)	NR	NR	NR	NR	3	88	0.057	NR
Kohnen 2008 (Mester 2004)	RCT	288 patients (576 eyes)	CeeOn Edge 911A vs. AcrySof MA60BM; CeeOn Edge 911A vs. PhacoFlex SI40NB	3	108	108	SI40NB (CeeOn vs SI40NB group)	AMO	Multipiece	Silicone	Round	NR	NR	NR	NR	NR	EPCO score: 0 (none) to 4 (severe)	3	57	median 0.07 (range 0 to 0.909)	--	NR	NR	NR	NR	3	88	0.17	NR
Kugelberg 2008 (Kugelberg 2006)	RCT	120 patients (120 eyes)	BL27 vs. AcrySof SA60AT	2	60	60	AcrySof SA60AT	Alcon	Single-piece	Hydrophobic acrylic	Square/Sharp	Interrupted	NR	NR	NR	NR	POCOman	1	59	median 0.055	p < 0.001	1	59	median 4.65	p < 0.001	1	59	0.068	NR
Kugelberg 2008 (Kugelberg 2006)	RCT	120 patients (120 eyes)	BL27 vs. AcrySof SA60AT	2	60	60	BL27	B&L	Single-piece	Hydrophilic acrylic	Square/Sharp	Interrupted	NR	NR	NR	NR	POCOman	1	57	median 0.180	--	1	57	median 18.2	--	1	57	0.035	NR
Kugelberg 2008 (Kugelberg 2006)	RCT	120 patients (120 eyes)	BL27 vs. AcrySof SA60AT	2	60	60	AcrySof SA60AT	Alcon	Single-piece	Hydrophobic acrylic	Square/Sharp	Interrupted	NR	NR	NR	NR	POCOman	2	58	median 0.045 (range 0 to 0.83)	p < 0.001	2	58	median 4.5 (range 0 to 71)	p < 0.001	2	58	0.1	NR
Kugelberg 2008 (Kugelberg 2006)	RCT	120 patients (120 eyes)	BL27 vs. AcrySof SA60AT	2	60	60	BL27	B&L	Single-piece	Hydrophilic acrylic	Square/Sharp	Interrupted	NR	NR	NR	NR	POCOman	2	57	median 0.74 (range 0 to 2.2)	--	2	57	median 46 (range 0 to 100)	--	2	57	0.42	NR
Shah 2008	RCT	91 patients (182 eyes)	AcrySofs SA60AT vs. EPOCH	1	91	91	AcrySof SA60AT	Alcon	Single-piece	Hydrophobic acrylic	Square/Sharp	Interrupted	NR	NR	NR	NR	POCOman	NR	NR	NR	NR	0.1	91	3.7 ± 2.91 (median 2.9)	p = 0.501	NR	NR	NR	NR
Shah 2008	RCT	91 patients (182 eyes)	AcrySofs SA60AT vs. EPOCH	1	91	91	EPOCH 6125A	AMO	Single-piece	PMMA	Round	NR	NR	NR	NR	NR	POCOman	NR	NR	NR	NR	0.1	91	4.68 ± 2.91 (median 3.9)	--	NR	NR	NR	NR
Shah 2008	RCT	91 patients (182 eyes)	AcrySofs SA60AT vs. EPOCH	1	91	91	AcrySof SA60AT	Alcon	Single-piece	Hydrophobic acrylic	Square/Sharp	Interrupted	NR	NR	NR	NR	POCOman	NR	NR	NR	NR	0.5	91	10.01 ± 8.75 (median 7)	p = 0.001	NR	NR	NR	NR
Shah 2008	RCT	91 patients (182 eyes)	AcrySofs SA60AT vs. EPOCH	1	91	91	EPOCH 6125A	AMO	Single-piece	PMMA	Round	NR	NR	NR	NR	NR	POCOman	NR	NR	NR	NR	0.5	91	32.26 ± 27.44 (median 22.2)	--	NR	NR	NR	NR
Shah 2008	RCT	91 patients (182 eyes)	AcrySofs SA60AT vs. EPOCH	1	91	91	AcrySof SA60AT	Alcon	Single-piece	Hydrophobic acrylic	Square/Sharp	Interrupted	NR	NR	NR	NR	POCOman	NR	NR	NR	NR	1	87	11.65 ± 10.55 (median 8.4)	p = 0.001	NR	NR	NR	NR
Shah 2008	RCT	91 patients (182 eyes)	AcrySofs SA60AT vs. EPOCH	1	91	91	EPOCH 6125A	AMO	Single-piece	PMMA	Round	NR	NR	NR	NR	NR	POCOman	NR	NR	NR	NR	1	87	38.38 ± 29.62 (median 28.6)	--	NR	NR	NR	NR
Barisic 2007	RCT	60 patients(120 eyes)	Acrysof Natural IOL (SN60AT) vs. AcrySof MA60BM	0.5	30	60	AcrySof SN60AT	Alcon	Single-piece	Hydrophobic acrylic	Square/Sharp	Interrupted	NR	NR	NR	NR	NR	NR	NR	NR	NR	NR	NR	NR	NR	0.5	30 patients (60 eyes)	0.05	NR
Barisic 2007	RCT	60 patients(120 eyes)	Acrysof Natural IOL (SN60AT) vs. AcrySof MA60BM	0.5	30	60	AcrySof MA60BM	Alcon	Multipiece	Hydrophobic acrylic	Square/Sharp	Continuous 360⁰	NR	NR	NR	NR	NR	NR	NR	NR	NR	NR	NR	NR	NR	0.5	30 patients (60 eyes)	0.067	NR
Buehl 2007 (Linked: Buehl 2004)	RCT	52 patients (104 eyes)	Clariflex sillicone sharp edge IOL vs. Phacoflex sillicone round edge IOL	3	52	52	ClariFlex OptiEdge	AMO	Multipiece	Silicone	Square/Sharp	Continuous 360⁰	NR	NR	NR	NR	Subjective PCO score from slitlamp examination (0 - clear capsule to 10 - severe regeneratory PCO)	1	40	0.31	NR	NR	NR	NR	NR	2	34	0.03	NR
Buehl 2007 (Linked: Buehl 2004)	RCT	52 patients (104 eyes)	Clariflex sillicone sharp edge IOL vs. Phacoflex sillicone round edge IOL	3	52	52	SI40NB	AMO	Multipiece	Silicone	Round	NR	NR	NR	NR	NR	Subjective PCO score from slitlamp examination (0 - clear capsule to 10 - severe regeneratory PCO)	1	40	1.28	NR	NR	NR	NR	NR	2	34	0.12	NR
Buehl 2007 (Linked: Buehl 2004)	RCT	52 patients (104 eyes)	Clariflex sillicone sharp edge IOL vs. Phacoflex sillicone round edge IOL	3	52	52	ClariFlex OptiEdge	AMO	Multipiece	Silicone	Square/Sharp	Continuous 360⁰	NR	NR	NR	NR	Subjective PCO score from slitlamp examination (0 - clear capsule to 10 - severe regeneratory PCO)	2	34	0.23	NR	NR	NR	NR	NR	3	34	0.03	NR
Buehl 2007 (Linked: Buehl 2004)	RCT	52 patients (104 eyes)	Clariflex sillicone sharp edge IOL vs. Phacoflex sillicone round edge IOL	3	52	52	SI40NB	AMO	Multipiece	Silicone	Round	NR	NR	NR	NR	NR	Subjective PCO score from slitlamp examination (0 - clear capsule to 10 - severe regeneratory PCO)	2	34	1.44	NR	NR	NR	NR	NR	3	34	0.15	NR
Buehl 2007 (Linked: Buehl 2004)	RCT	52 patients (104 eyes)	Clariflex sillicone sharp edge IOL vs. Phacoflex sillicone round edge IOL	3	52	52	ClariFlex OptiEdge	AMO	Multipiece	Silicone	Square/Sharp	Continuous 360⁰	NR	NR	NR	NR	Subjective PCO score from slitlamp examination (0 - clear capsule to 10 - severe regeneratory PCO)	3	34	0.35	NR	NR	NR	NR	NR	NR	NR	NR	NR
Buehl 2007 (Linked: Buehl 2004)	RCT	52 patients (104 eyes)	Clariflex sillicone sharp edge IOL vs. Phacoflex sillicone round edge IOL	3	52	52	SI40NB	AMO	Multipiece	Silicone	Round	NR	NR	NR	NR	NR	Subjective PCO score from slitlamp examination (0 - clear capsule to 10 - severe regeneratory PCO)	3	34	1.67	NR	NR	NR	NR	NR	NR	NR	NR	NR
Buehl 2007 (Linked: Buehl 2004)	RCT	52 patients (104 eyes)	Clariflex sillicone sharp edge IOL vs. Phacoflex sillicone round edge IOL	3	52	52	ClariFlex OptiEdge	AMO	Multipiece	Silicone	Square/Sharp	Continuous 360⁰	NR	NR	NR	NR	AQUA score: 0 (no PCO) to 10 (very severe PCO)	1	40	0.56	NR	NR	NR	NR	NR	NR	NR	NR	NR
Buehl 2007 (Linked: Buehl 2004)	RCT	52 patients (104 eyes)	Clariflex sillicone sharp edge IOL vs. Phacoflex sillicone round edge IOL	3	52	52	SI40NB	AMO	Multipiece	Silicone	Round	NR	NR	NR	NR	NR	AQUA score: 0 (no PCO) to 10 (very severe PCO)	1	40	1.39	NR	NR	NR	NR	NR	NR	NR	NR	NR
Buehl 2007 (Linked: Buehl 2004)	RCT	52 patients (104 eyes)	Clariflex sillicone sharp edge IOL vs. Phacoflex sillicone round edge IOL	3	52	52	ClariFlex OptiEdge	AMO	Multipiece	Silicone	Square/Sharp	Continuous 360⁰	NR	NR	NR	NR	AQUA score: 0 (no PCO) to 10 (very severe PCO)	2	34	0.46	NR	NR	NR	NR	NR	NR	NR	NR	NR
Buehl 2007 (Linked: Buehl 2004)	RCT	52 patients (104 eyes)	Clariflex sillicone sharp edge IOL vs. Phacoflex sillicone round edge IOL	3	52	52	SI40NB	AMO	Multipiece	Silicone	Round	NR	NR	NR	NR	NR	AQUA score: 0 (no PCO) to 10 (very severe PCO)	2	34	1.32	NR	NR	NR	NR	NR	NR	NR	NR	NR
Buehl 2007 (Linked: Buehl 2004)	RCT	52 patients (104 eyes)	Clariflex sillicone sharp edge IOL vs. Phacoflex sillicone round edge IOL	3	52	52	ClariFlex OptiEdge	AMO	Multipiece	Silicone	Square/Sharp	Continuous 360⁰	NR	NR	NR	NR	AQUA score: 0 (no PCO) to 10 (very severe PCO)	3	34	0.54	1.42 (95% CI: 0.63-2.21, SD: 2.36)	NR	NR	NR	NR	NR	NR	NR	NR
Buehl 2007 (Linked: Buehl 2004)	RCT	52 patients (104 eyes)	Clariflex sillicone sharp edge IOL vs. Phacoflex sillicone round edge IOL	3	52	52	SI40NB	AMO	Multipiece	Silicone	Round	NR	NR	NR	NR	NR	AQUA score: 0 (no PCO) to 10 (very severe PCO)	3	34	1.42	NR	NR	NR	NR	NR	NR	NR	NR	NR
Hancox 2007	RCT	30 patients (60 eyes)	AcrySof MA30AC vs. 1CU	2	30	30	AcrySof MA30AC	Alcon	Multipiece	Hydrophobic acrylic	Square/Sharp	Continuous 360⁰	NR	NR	NR	NR	POCOman	0.5	29	Median 5.0 (range 2.4–8.7)	p=0.0001	NR	NR	NR	NR	0.5	30	0	NR
Hancox 2007	RCT	30 patients (60 eyes)	AcrySof MA30AC vs. 1CU	2	30	30	1 CU	HumanOptics	Single-piece	Hydrophilic acrylic	Square/Sharp	Interrupted	NR	NR	NR	NR	POCOman	0.5	27	Median 64.2 (range 44.7–100)	--	NR	NR	NR	NR	0.5	30	0.07	NR
Hancox 2007	RCT	30 patients (60 eyes)	AcrySof MA30AC vs. 1CU	2	30	30	AcrySof MA30AC	Alcon	Multipiece	Hydrophobic acrylic	Square/Sharp	Continuous 360⁰	NR	NR	NR	NR	POCOman	1	28	Median 3.1 (range 1.8–5.4)	p=0.0001	NR	NR	NR	NR	1	30	0	NR
Hancox 2007	RCT	30 patients (60 eyes)	AcrySof MA30AC vs. 1CU	2	30	30	1 CU	HumanOptics	Single-piece	Hydrophilic acrylic	Square/Sharp	Interrupted	NR	NR	NR	NR	POCOman	1	20	Median 87.3 (range 53.0–100)	--	NR	NR	NR	NR	1	30	0.27	NR
Hancox 2007	RCT	30 patients (60 eyes)	AcrySof MA30AC vs. 1CU	2	30	30	AcrySof MA30AC	Alcon	Multipiece	Hydrophobic acrylic	Square/Sharp	Continuous 360⁰	NR	NR	NR	NR	POCOman	2	26	Median 2.2 (range 1.0–4.2)	p=0.0001	NR	NR	NR	NR	2	30	0	NR
Hancox 2007	RCT	30 patients (60 eyes)	AcrySof MA30AC vs. 1CU	2	30	30	1 CU	HumanOptics	Single-piece	Hydrophilic acrylic	Square/Sharp	Interrupted	NR	NR	NR	NR	POCOman	2	10	Median 96.4 (range 57.6–100)	--	NR	NR	NR	NR	2	30	0.5	NR
Hayashi 2007	RCT	100 patients (200 eyes)	Sensar AR40e vs. ClariFlex	3	100	100	Sensar AR40e	AMO	Multipiece	Hydrophobic acrylic	Square/Sharp	Continuous 360⁰	NR	NR	NR	NR	Eye Segment Analysis system; density expressed as compatible tape steps (CCT)	NR	NR	NR	NR	NR	NR	NR	NR	3	89	0.079	NR
Hayashi 2007	RCT	100 patients (200 eyes)	Sensar AR40e vs. ClariFlex	3	100	100	ClariFlex OptiEdge	AMO	Multipiece	Silicone	Square/Sharp	Continuous 360⁰	NR	NR	NR	NR	Eye Segment Analysis system; density expressed as compatible tape steps (CCT)	NR	NR	NR	NR	NR	NR	NR	NR	3	89	0.034	NR
Kaya 2007	RCT	25 patients (50 eyes)	Ultrachoice 1.0 rollable ThinOptx vs. AcrySof MA30AC	1.06667	25	25	Ultrachoice 1.0	ThinOptX Inc	Single-piece	Hydrophilic acrylic	Square/Sharp	Interrupted	NR	NR	NR	NR	Scheimpflug photography/videophotography	0.3	25	0.08 ± 0.02	p=0.73	NR	NR	NR	NR	NR	NR	NR	NR
Kaya 2007	RCT	25 patients (50 eyes)	Ultrachoice 1.0 rollable ThinOptx vs. AcrySof MA30AC	1.06667	25	25	AcrySof MA30AC	Alcon	Multipiece	Hydrophobic acrylic	Square/Sharp	Continuous 360⁰	NR	NR	NR	NR	Scheimpflug photography/videophotography	0.3	25	0.06 ± 0.01	--	NR	NR	NR	NR	NR	NR	NR	NR
Kaya 2007	RCT	25 patients (50 eyes)	Ultrachoice 1.0 rollable ThinOptx vs. AcrySof MA30AC	1.06667	25	25	Ultrachoice 1.0	ThinOptX Inc	Single-piece	Hydrophilic acrylic	Square/Sharp	Interrupted	NR	NR	NR	NR	Scheimpflug photography/videophotography	0.5	25	0.14 ± 0.01	p=0.08	NR	NR	NR	NR	NR	NR	NR	NR
Kaya 2007	RCT	25 patients (50 eyes)	Ultrachoice 1.0 rollable ThinOptx vs. AcrySof MA30AC	1.06667	25	25	AcrySof MA30AC	Alcon	Multipiece	Hydrophobic acrylic	Square/Sharp	Continuous 360⁰	NR	NR	NR	NR	Scheimpflug photography/videophotography	0.5	25	0.09 ± 0.03	--	NR	NR	NR	NR	NR	NR	NR	NR
Kaya 2007	RCT	25 patients (50 eyes)	Ultrachoice 1.0 rollable ThinOptx vs. AcrySof MA30AC	1.06667	25	25	Ultrachoice 1.0	ThinOptX Inc	Single-piece	Hydrophilic acrylic	Square/Sharp	Interrupted	NR	NR	NR	NR	Scheimpflug photography/videophotography	1	25	0.68 ± 0.20	p=0.002	NR	NR	NR	NR	1.06667	25	0.08	NR
Kaya 2007	RCT	25 patients (50 eyes)	Ultrachoice 1.0 rollable ThinOptx vs. AcrySof MA30AC	1.06667	25	25	AcrySof MA30AC	Alcon	Multipiece	Hydrophobic acrylic	Square/Sharp	Continuous 360⁰	1	25	1	4	Scheimpflug photography/videophotography	1	25	0.12 ± 0.08	--	NR	NR	NR	NR	1.06667	25	0	NR
Leydolt 2007	RCT	52 patients (104 eyes)	AcrySof SA30AL vs. AcrySof MA30BA or AcrySof SA60AT vs. Acrysof MA60BM	5	49	49	AcrySof SA30AL or SA60AT (1-piece group)	Alcon	Single-piece	Hydrophobic acrylic	Square/Sharp	Interrupted	NR	NR	NR	NR	AQUA score: 0 (no PCO) to 10 (very severe PCO)	5	23	1.7 ± 1.7	p=0.3	NR	NR	NR	NR	5	25	0.16	p=0.68
Leydolt 2007	RCT	52 patients (104 eyes)	AcrySof SA30AL vs. AcrySof MA30BA or AcrySof SA60AT vs. Acrysof MA60BM	5	49	49	AcrySof MA30BA or MA60BM (3-piece group)	Alcon	Multipiece	Hydrophobic acrylic	Square/Sharp	Continuous 360⁰	NR	NR	NR	NR	AQUA score: 0 (no PCO) to 10 (very severe PCO)	5	23	1.3 ± 1.4	--	NR	NR	NR	NR	5	25	0.12	p=0.68
Leydolt 2007	RCT	52 patients (104 eyes)	AcrySof SA30AL vs. AcrySof MA30BA or AcrySof SA60AT vs. Acrysof MA60BM	5	49	49	AcrySof SA30AL or SA60AT (1-piece group)	Alcon	Single-piece	Hydrophobic acrylic	Square/Sharp	Interrupted	NR	NR	NR	NR	Subjective PCO score from slitlamp examination (0 - clear capsule to 10 - severe regeneratory PCO)	5	NR	1.6 ± 1.9	p=0.24	NR	NR	NR	NR	NR	NR	NR	NR
Leydolt 2007	RCT	52 patients (104 eyes)	AcrySof SA30AL vs. AcrySof MA30BA or AcrySof SA60AT vs. Acrysof MA60BM	5	49	49	AcrySof MA30BA or MA60BM (3-piece group)	Alcon	Multipiece	Hydrophobic acrylic	Square/Sharp	Continuous 360⁰	NR	NR	NR	NR	Subjective PCO score from slitlamp examination (0 - clear capsule to 10 - severe regeneratory PCO)	5	NR	1.1 ± 1.5	--	NR	NR	NR	NR	NR	NR	NR	NR
Leydolt 2007	RCT	52 patients (104 eyes)	AcrySof SA30AL vs. AcrySof MA30BA or AcrySof SA60AT vs. Acrysof MA60BM	5	49	49	AcrySof SA30AL or SA60AT (1-piece group)	Alcon	Single-piece	Hydrophobic acrylic	Square/Sharp	Interrupted	NR	NR	NR	NR	Subjective comparative intraindividual ranking of PCO (score, 0–3)	5	NR	0.2 ± 1.3	p=0.58	NR	NR	NR	NR	NR	NR	NR	NR
Leydolt 2007	RCT	52 patients (104 eyes)	AcrySof SA30AL vs. AcrySof MA30BA or AcrySof SA60AT vs. Acrysof MA60BM	5	49	49	AcrySof SA30AL or SA60AT (1-piece group)	Alcon	Multipiece	Hydrophobic acrylic	Square/Sharp	Continuous 360⁰	NR	NR	NR	NR	Subjective comparative intraindividual PCO ranking (score, 0–3) for FIBROTIC PCO	5	NR	0.3 ± 0.7	p=0.08	NR	NR	NR	NR	1.5	31	0	NR
Leydolt 2007	RCT	52 patients (104 eyes)	AcrySof SA30AL vs. AcrySof MA30BA or AcrySof SA60AT vs. Acrysof MA60BM	5	49	49	AcrySof MA30BA or MA60BM (3-piece group)	Alcon	Single-piece	Hydrophobic acrylic	Square/Sharp	Interrupted	NR	NR	NR	NR	Subjective comparative intraindividual PCO ranking (score, 0–3) for FIBROTIC PCO	5	NR	0.1 ± 0.4	--	NR	NR	NR	NR	1.5	31	0.0323	NR
Vock 2007	RCT	52 patients (104 eyes)	ACR6D SE vs. C-flex 570C	1.5	52	52	ACR6D SE	Laboratoires Corneal	Single-piece	Hydrophilic acrylic	Square/Sharp	Continuous 360⁰	NR	NR	NR	NR	NR	NR	NR	NR	NR	NR	NR	NR	NR	2	37	0	NR
Vock 2007	RCT	52 patients (104 eyes)	ACR6D SE vs. C-flex 570C	1.5	52	52	C-flex 570C	Rayner	Single-piece	Hydrophilic acrylic	Square/Sharp	Continuous 360⁰	NR	NR	NR	NR	NR	NR	NR	NR	NR	NR	NR	NR	NR	2	37	0	NR
Zemaitiene 2007	RCT	74 patients (74 eyes)	AcrySof MA30BA vs. AcrySof SA30AL	2	37	37	AcrySof MA30BA	Alcon	Multipiece	Hydrophobic acrylic	Square/Sharp	Continuous 360⁰	NR	NR	NR	NR	EPCO score: 0 (none) to 4 (severe)	0.5	37	0.002 ± 0.009	p=0.04	NR	NR	NR	NR	NR	NR	NR	NR
Zemaitiene 2007	RCT	74 patients (74 eyes)	AcrySof MA30BA vs. AcrySof SA30AL	2	37	37	AcrySof SA30AL	Alcon	Single-piece	Hydrophobic acrylic	Square/Sharp	Interrupted	NR	NR	NR	NR	EPCO score: 0 (none) to 4 (severe)	0.5	37	0.007 ± 0.017	--	NR	NR	NR	NR	NR	NR	NR	NR
Zemaitiene 2007	RCT	74 patients (74 eyes)	AcrySof MA30BA vs. AcrySof SA30AL	2	37	37	AcrySof MA30BA	Alcon	Multipiece	Hydrophobic acrylic	Square/Sharp	Continuous 360⁰	NR	NR	NR	NR	EPCO score: 0 (none) to 4 (severe)	1	37	0.004 ± 0.016	p=0.001	NR	NR	NR	NR	NR	NR	NR	NR
Zemaitiene 2007	RCT	74 patients (74 eyes)	AcrySof MA30BA vs. AcrySof SA30AL	2	37	37	AcrySof SA30AL	Alcon	Single-piece	Hydrophobic acrylic	Square/Sharp	Interrupted	NR	NR	NR	NR	EPCO score: 0 (none) to 4 (severe)	1	37	0.026 ± 0.041	--	NR	NR	NR	NR	NR	NR	NR	NR
Zemaitiene 2007	RCT	74 patients (74 eyes)	AcrySof MA30BA vs. AcrySof SA30AL	2	37	37	AcrySof MA30BA	Alcon	Multipiece	Hydrophobic acrylic	Square/Sharp	Continuous 360⁰	NR	NR	NR	NR	EPCO score: 0 (none) to 4 (severe)	2	27	0.136 ± 0.223	p=0.44	NR	NR	NR	NR	NR	NR	NR	NR
Zemaitiene 2007	RCT	74 patients (74 eyes)	AcrySof MA30BA vs. AcrySof SA30AL	2	37	37	AcrySof SA30AL	Alcon	Single-piece	Hydrophobic acrylic	Square/Sharp	Interrupted	NR	NR	NR	NR	EPCO score: 0 (none) to 4 (severe)	2	33	0.154 ± 0.190	--	NR	NR	NR	NR	NR	NR	NR	NR
Sundelin-2006 (Linked: Sundelin-2006)	RCT	116 patients	CeeOn 911A vs. SI40NB	5	57	NR	CeeOn 911A	AMO	Multipiece	Silicone	Square/Sharp	Continuous 360⁰	NR	NR	NR	NR	EPCO score: 0 (none) to 4 (severe)	NR	NR	NR	NR	NR	NR	NR	NR	3	57	0	NR
Sundelin-2006 (Linked: Sundelin-2006)	RCT	116 patients	CeeOn 911A vs. SI40NB	5	59	NR	SI40NB	AMO	Multipiece	Silicone	Round	NR	NR	NR	NR	NR	EPCO score: 0 (none) to 4 (severe)	NR	NR	NR	NR	NR	NR	NR	NR	3	59	0.15	NR
Sundelin-2006 (Linked: Sundelin-2006)	RCT	116 patients	CeeOn 911A vs. SI40NB	5	57	NR	CeeOn 911A	AMO	Multipiece	Silicone	Square/Sharp	Continuous 360⁰	NR	NR	NR	NR	EPCO score: 0 (none) to 4 (severe)	NR	NR	NR	NR	NR	NR	NR	NR	5	57	0	NR
Sundelin-2006 (Linked: Sundelin-2006)	RCT	116 patients	CeeOn 911A vs. SI40NB	5	59	NR	SI40NB	AMO	Multipiece	Silicone	Round	NR	NR	NR	NR	NR	EPCO score: 0 (none) to 4 (severe)	NR	NR	NR	NR	NR	NR	NR	NR	5	59	0.2	NR
Buehl 2002 (Linked: Buehl 2005)	RCT	53 patients (106 eyes)	Sensar AR40e vs. Sensar AR40	3	53	53	Sensar AR40e	AMO	Multipiece	Hydrophobic acrylic	Square/Sharp	Continuous 360⁰	NR	NR	NR	NR	AQUA score: 0 (no PCO) to 10 (very severe PCO)	1	45	1.1 ± 0.22	1.09; p<0.001	NR	NR	NR	NR	1	46	0	NR
Buehl 2002 (Linked: Buehl 2005)	RCT	53 patients (106 eyes)	Sensar AR40e vs. Sensar AR40	3	53	53	Sensar AR40	AMO	Multipiece	Hydrophobic acrylic	Round	NR	NR	NR	NR	NR	AQUA score: 0 (no PCO) to 10 (very severe PCO)	1	45	2.19 ± 0.37	--	NR	NR	NR	NR	1	46	0.022	NR
Buehl 2002 (Linked: Buehl 2005)	RCT	53 patients (106 eyes)	Sensar AR40e vs. Sensar AR40	3	53	53	Sensar AR40e	AMO	Multipiece	Hydrophobic acrylic	Square/Sharp	Continuous 360⁰	NR	NR	NR	NR	AQUA score: 0 (no PCO) to 10 (very severe PCO)	2	33	2.19 ± 0.37	NR	NR	NR	NR	NR	2	33	0	NR
Buehl 2002 (Linked: Buehl 2005)	RCT	53 patients (106 eyes)	Sensar AR40e vs. Sensar AR40	3	53	53	Sensar AR40	AMO	Multipiece	Hydrophobic acrylic	Round	NR	NR	NR	NR	NR	AQUA score: 0 (no PCO) to 10 (very severe PCO)	2	33	2.94	NR	NR	NR	NR	NR	2	33	0.061	NR
Buehl 2002 (Linked: Buehl 2005)	RCT	53 patients (106 eyes)	Sensar AR40e vs. Sensar AR40	3	53	53	Sensar AR40e	AMO	Multipiece	Hydrophobic acrylic	Square/Sharp	Continuous 360⁰	NR	NR	NR	NR	AQUA score: 0 (no PCO) to 10 (very severe PCO)	3	31	1.77	1.6 (95% CI: 0.9-2.3; SD: 2.0)	NR	NR	NR	NR	3	31	0.032	NR
Buehl 2002 (Linked: Buehl 2005)	RCT	53 patients (106 eyes)	Sensar AR40e vs. Sensar AR40	3	53	53	Sensar AR40	AMO	Multipiece	Hydrophobic acrylic	Round	NR	NR	NR	NR	NR	AQUA score: 0 (no PCO) to 10 (very severe PCO)	3	31	3.13	--	NR	NR	NR	NR	3	31	0.387	NR
Buehl 2002 (Linked: Buehl 2005)	RCT	53 patients (106 eyes)	Sensar AR40e vs. Sensar AR40	3	53	53	Sensar AR40e	AMO	Multipiece	Hydrophobic acrylic	Square/Sharp	Continuous 360⁰	NR	NR	NR	NR	Subjective PCO score from slitlamp examination (0 - clear capsule to 10 - severe regeneratory PCO)	1	31	0.35	NR	NR	NR	NR	NR	NR	NR	NR	NR
Buehl 2002 (Linked: Buehl 2005)	RCT	53 patients (106 eyes)	Sensar AR40e vs. Sensar AR40	3	53	53	Sensar AR40	AMO	Multipiece	Hydrophobic acrylic	Round	NR	NR	NR	NR	NR	Subjective PCO score from slitlamp examination (0 - clear capsule to 10 - severe regeneratory PCO)	1	31	1.52	NR	NR	NR	NR	NR	NR	NR	NR	NR
Buehl 2002 (Linked: Buehl 2005)	RCT	53 patients (106 eyes)	Sensar AR40e vs. Sensar AR40	3	53	53	Sensar AR40e	AMO	Multipiece	Hydrophobic acrylic	Square/Sharp	Continuous 360⁰	NR	NR	NR	NR	Subjective PCO score from slitlamp examination (0 - clear capsule to 10 - severe regeneratory PCO)	2	31	0.52	NR	NR	NR	NR	NR	NR	NR	NR	NR
Buehl 2002 (Linked: Buehl 2005)	RCT	53 patients (106 eyes)	Sensar AR40e vs. Sensar AR40	3	53	53	Sensar AR40	AMO	Multipiece	Hydrophobic acrylic	Round	NR	NR	NR	NR	NR	Subjective PCO score from slitlamp examination (0 - clear capsule to 10 - severe regeneratory PCO)	2	31	2.09	NR	NR	NR	NR	NR	NR	NR	NR	NR
Buehl 2002 (Linked: Buehl 2005)	RCT	53 patients (106 eyes)	Sensar AR40e vs. Sensar AR40	3	53	53	Sensar AR40e	AMO	Multipiece	Hydrophobic acrylic	Square/Sharp	Continuous 360⁰	NR	NR	NR	NR	Subjective PCO score from slitlamp examination (0 - clear capsule to 10 - severe regeneratory PCO)	3	31	1.06	NR	NR	NR	NR	NR	NR	NR	NR	NR
Buehl 2002 (Linked: Buehl 2005)	RCT	53 patients (106 eyes)	Sensar AR40e vs. Sensar AR40	3	53	53	Sensar AR40	AMO	Multipiece	Hydrophobic acrylic	Round	NR	NR	NR	NR	NR	Subjective PCO score from slitlamp examination (0 - clear capsule to 10 - severe regeneratory PCO)	3	31	1.74	NR	NR	NR	NR	NR	NR	NR	NR	NR
Findl 2005	RCT	53 patients (106 eyes)	Acrysof MA60BM vs. CeeOn 911A	3	53	53	CeeOn 911A	AMO	Multipiece	Silicone	Square/sharp	Continuous 360⁰	NR	NR	NR	NR	AQUA score: 0 (no PCO) to 10 (very severe PCO)	1	41	1.6	p=0.24	NR	NR	NR	NR	NR	NR	NR	NR
Findl 2005	RCT	53 patients (106 eyes)	Acrysof MA60BM vs. CeeOn 911A	3	53	53	AcrySof MA60BM	Alcon	Multipiece	Hydrophobic acrylic	Square/sharp	Continuous 360⁰	NR	NR	NR	NR	AQUA score: 0 (no PCO) to 10 (very severe PCO)	1	41	1.7	--	NR	NR	NR	NR	NR	NR	NR	NR
Findl 2005	RCT	53 patients (106 eyes)	Acrysof MA60BM vs. CeeOn 911A	3	53	53	CeeOn 911A	AMO	Multipiece	Silicone	Square/sharp	Continuous 360⁰	NR	NR	NR	NR	AQUA score: 0 (no PCO) to 10 (very severe PCO)	3	28	1.9	p=0.28	NR	NR	NR	NR	3	53	0.02	NR
Findl 2005	RCT	53 patients (106 eyes)	Acrysof MA60BM vs. CeeOn 911A	3	53	53	AcrySof MA60BM	Alcon	Multipiece	Hydrophobic acrylic	Square/sharp	Continuous 360⁰	NR	NR	NR	NR	AQUA score: 0 (no PCO) to 10 (very severe PCO)	3	28	2.2	--	NR	NR	NR	NR	3	53	0.02	NR
Findl 2005	RCT	53 patients (106 eyes)	Acrysof MA60BM vs. CeeOn 911A	3	53	53	CeeOn 911A	AMO	Multipiece	Silicone	Square/sharp	Continuous 360⁰	NR	NR	NR	NR	Subjective regeneratory PCO evaluation (0 - no PCO to 10 - severe regeneratory PCO)	1	41	0.25	p=0.14	NR	NR	NR	NR	NR	NR	NR	NR
Findl 2005	RCT	53 patients (106 eyes)	Acrysof MA60BM vs. CeeOn 911A	3	53	53	AcrySof MA60BM	Alcon	Multipiece	Hydrophobic acrylic	Square/sharp	Continuous 360⁰	NR	NR	NR	NR	Subjective regeneratory PCO evaluation (0 - no PCO to 10 - severe regeneratory PCO)	1	41	0.34	--	NR	NR	NR	NR	NR	NR	NR	NR
Findl 2005	RCT	53 patients (106 eyes)	Acrysof MA60BM vs. CeeOn 911A	3	53	53	CeeOn 911A	AMO	Multipiece	Silicone	Square/sharp	Continuous 360⁰	3	28	9	32	Subjective regeneratory PCO evaluation (0 - no PCO to 10 - severe regeneratory PCO)	3	28	0.65	p=0.06	NR	NR	NR	NR	NR	NR	NR	NR
Findl 2005	RCT	53 patients (106 eyes)	Acrysof MA60BM vs. CeeOn 911A	3	53	53	AcrySof MA60BM	Alcon	Multipiece	Hydrophobic acrylic	Square/sharp	Continuous 360⁰	3	28	9	32	Subjective regeneratory PCO evaluation (0 - no PCO to 10 - severe regeneratory PCO)	3	28	1.4	--	NR	NR	NR	NR	NR	NR	NR	NR
Findl 2005	RCT	53 patients (106 eyes)	Acrysof MA60BM vs. CeeOn 911A	3	53	53	CeeOn 911A	AMO	Multipiece	Silicone	Square/sharp	Continuous 360⁰	NR	NR	NR	NR	Subjective fibrotic PCO evaluation (0 - no PCO to 3 - severe fibrotic PCO)	1	41	0.1	p=0.10	NR	NR	NR	NR	NR	NR	NR	NR
Findl 2005	RCT	53 patients (106 eyes)	Acrysof MA60BM vs. CeeOn 911A	3	53	53	AcrySof MA60BM	Alcon	Multipiece	Hydrophobic acrylic	Square/sharp	Continuous 360⁰	NR	NR	NR	NR	Subjective fibrotic PCO evaluation (0 - no PCO to 3 - severe fibrotic PCO)	1	41	0.05	--	NR	NR	NR	NR	NR	NR	NR	NR
Findl 2005	RCT	53 patients (106 eyes)	Acrysof MA60BM vs. CeeOn 911A	3	53	53	CeeOn 911A	AMO	Multipiece	Silicone	Square/sharp	Continuous 360⁰	NR	NR	NR	NR	Subjective fibrotic PCO evaluation (0 - no PCO to 3 - severe fibrotic PCO)	3	28	0.2	p=0.84	NR	NR	NR	NR	NR	NR	NR	NR
Findl 2005	RCT	53 patients (106 eyes)	Acrysof MA60BM vs. CeeOn 911A	3	53	53	AcrySof MA60BM	Alcon	Multipiece	Hydrophobic acrylic	Square/sharp	Continuous 360⁰	NR	NR	NR	NR	Subjective fibrotic PCO evaluation (0 - no PCO to 3 - severe fibrotic PCO)	3	28	0.2	--	NR	NR	NR	NR	NR	NR	NR	NR
Hayashi 2005	RCT	75 patients (150 eyes)	Sensar AR40e vs. Sensar AR40	2	69	69	Sensar AR40e	AMO	Multipiece	Hydrophobic acrylic	Square/Sharp	Continuous 360⁰	NR	NR	NR	NR	Eye Segment Analysis system; density expressed as compatible tape steps (CCT)	NR	NR	NR	NR	1	45	50.3	NR	2	69	0.014	NR
Hayashi 2005	RCT	75 patients (150 eyes)	Sensar AR40e vs. Sensar AR40	2	69	69	Sensar AR40	AMO	Multipiece	Hydrophobic acrylic	Round	NR	NR	NR	NR	NR	Eye Segment Analysis system; density expressed as compatible tape steps (CCT)	NR	NR	NR	NR	1	45	4.9	NR	2	69	0.13	NR
Heatly 2005	RCT	53 patients (106 eyes)	Centerflex 570H IOL vs. AcrySof SA60AT IOL IOL	1	53	53	Centerflex 570H	Rayner	Single-piece	Hydrophilic acrylic	Square/Sharp	Interrupted	1	45	35	77	POCOman	NR	NR	NR	NR	NR	NR	NR	NR	2	13	0.385	NR
Heatly 2005	RCT	53 patients (106 eyes)	Centerflex 570H IOL vs. AcrySof SA60AT IOL IOL	1	53	53	AcrySof SA60AT	Alcon	Single-piece	Hydrophobic acrylic	Square/Sharp	Interrupted	1	45	14	31	POCOman	NR	NR	NR	NR	NR	NR	NR	NR	2	13	0	NR
Menapace 2005	RCT	54 patients (108 eyes)	Allergan SI40NB vs. Domilens Silens6	3	27	54	SI40NB	AMO	Multipiece	Silicone	Round	NR	NR	NR	NR	NR	NR	NR	NR	NR	NR	NR	NR	NR	NR	1	46	0	NR
Menapace 2005	RCT	54 patients (108 eyes)	Allergan SI40NB vs. Domilens Silens6	3	27	54	Domilens Silens6	B&L	Multipiece	Silicone	Round	NR	NR	NR	NR	NR	NR	NR	NR	NR	NR	NR	NR	NR	NR	1	50	0	NR
Menapace 2005	RCT	54 patients (108 eyes)	Allergan SI40NB vs. Domilens Silens6	3	27	54	SI40NB	AMO	Multipiece	Silicone	Round	NR	NR	NR	NR	NR	NR	NR	NR	NR	NR	NR	NR	NR	NR	3	32	0.28	NR
Menapace 2005	RCT	54 patients (108 eyes)	Allergan SI40NB vs. Domilens Silens6	3	27	54	Domilens Silens6	B&L	Multipiece	Silicone	Round	NR	NR	NR	NR	NR	NR	NR	NR	NR	NR	NR	NR	NR	NR	3	46	0.565	NR
Sacu 2005	RCT	51 patients (102 eyes)	Microsil Model S vs. Microsil Model R	4.8	51	51	Microsil IOL Model S	Dr. Schmidt Intraokularlinsen	Multipiece	Silicone	Square/Sharp	Continuous 360⁰	NR	NR	NR	NR	AQUA score: 0 (no PCO) to 10 (very severe PCO)	5.2	24	1.2	1.2; P = 0.001	NR	NR	NR	NR	5.20833	24	0	NR
Sacu 2005	RCT	51 patients (102 eyes)	Microsil Model S vs. Microsil Model R	4.8	51	51	Microsil IOL Model R	Dr. Schmidt Intraokularlinsen	Multipiece	Silicone	Round	NR	NR	NR	NR	NR	AQUA score: 0 (no PCO) to 10 (very severe PCO)	5.2	24	2.4	--	NR	NR	NR	NR	5.20833	24	0.17	NR
Sacu 2005	RCT	51 patients (102 eyes)	Microsil Model S vs. Microsil Model R	4.8	51	51	Microsil IOL Model S	Dr. Schmidt Intraokularlinsen	Multipiece	Silicone	Square/Sharp	Continuous 360⁰	NR	NR	NR	NR	Slip-lamp examination(Subjective)(score: 0 –10).	5.2	24	0.1	p=0.0001	NR	NR	NR	NR	NR	NR	NR	NR
Sacu 2005	RCT	51 patients (102 eyes)	Microsil Model S vs. Microsil Model R	4.8	51	51	Microsil IOL Model R	Dr. Schmidt Intraokularlinsen	Multipiece	Silicone	Round	NR	NR	NR	NR	NR	Slip-lamp examination(Subjective)(score: 0 –10).	5.2	24	1.6	--	NR	NR	NR	NR	NR	NR	NR	NR
Sacu 2005	RCT	51 patients (102 eyes)	Microsil Model S vs. Microsil Model R	4.8	51	51	Microsil IOL Model S	Dr. Schmidt Intraokularlinsen	Multipiece	Silicone	Square/Sharp	Continuous 360⁰	NR	NR	NR	NR	Slip-lamp examination(Subjective)(score: 0 –10).	5.2	24	0.13	P = 0.002	NR	NR	NR	NR	NR	NR	NR	NR
Sacu 2005	RCT	51 patients (102 eyes)	Microsil Model S vs. Microsil Model R	4.8	51	51	Microsil IOL Model R	Dr. Schmidt Intraokularlinsen	Multipiece	Silicone	Round	NR	NR	NR	NR	NR	Slip-lamp examination(Subjective)(score: 0 –10).	5.2	24	0.81	--	NR	NR	NR	NR	NR	NR	NR	NR
Bilge 2004	RCT	493 patients (519 eyes)	Acrysof MA30BA vs. Acrysof SA30AL	3	249	267	AcrySof MA30BA	Alcon	Multipiece	Hydrophobic acrylic	Square/Sharp	Continuous 360⁰	0.5	259	69	27.8	The PCO site was evaluated in relation to the capsulorrhexis edge location relative to the IOL optic and graded qualitatively as Grade I (peripheral), Grade II (paracentral), or Grade III (central)	NR	NR	NR	NR	NR	NR	NR	NR	NR	NR	NR	NR
Bilge 2004	RCT	493 patients (519 eyes)	Acrysof MA30BA vs. Acrysof SA30AL	3	244	252	AcrySof SA30AL	Alcon	Single-piece	Hydrophobic acrylic	Square/Sharp	Interrupted	0.5	245	82	33.5	The PCO site was evaluated in relation to the capsulorrhexis edge location relative to the IOL optic and graded qualitatively as Grade I (peripheral), Grade II (paracentral), or Grade III (central)	NR	NR	NR	NR	NR	NR	NR	NR	NR	NR	NR	NR
Bilge 2004	RCT	493 patients (519 eyes)	Acrysof MA30BA vs. Acrysof SA30AL	3	249	267	AcrySof MA30BA	Alcon	Multipiece	Hydrophobic acrylic	Square/Sharp	Continuous 360⁰	1	208	51	24.5	The PCO site was evaluated in relation to the capsulorrhexis edge location relative to the IOL optic and graded qualitatively as Grade I (peripheral), Grade II (paracentral), or Grade III (central)	NR	NR	NR	NR	NR	NR	NR	NR	NR	NR	NR	NR
Bilge 2004	RCT	493 patients (519 eyes)	Acrysof MA30BA vs. Acrysof SA30AL	3	244	252	AcrySof SA30AL	Alcon	Single-piece	Hydrophobic acrylic	Square/Sharp	Interrupted	1	191	63	33	The PCO site was evaluated in relation to the capsulorrhexis edge location relative to the IOL optic and graded qualitatively as Grade I (peripheral), Grade II (paracentral), or Grade III (central)	NR	NR	NR	NR	NR	NR	NR	NR	NR	NR	NR	NR
Bilge 2004	RCT	493 patients (519 eyes)	Acrysof MA30BA vs. Acrysof SA30AL	3	249	267	AcrySof MA30BA	Alcon	Multipiece	Hydrophobic acrylic	Square/Sharp	Continuous 360⁰	1.5	92	29	31.5	The PCO site was evaluated in relation to the capsulorrhexis edge location relative to the IOL optic and graded qualitatively as Grade I (peripheral), Grade II (paracentral), or Grade III (central)	NR	NR	NR	NR	NR	NR	NR	NR	NR	NR	NR	NR
Bilge 2004	RCT	493 patients (519 eyes)	Acrysof MA30BA vs. Acrysof SA30AL	3	244	252	AcrySof SA30AL	Alcon	Single-piece	Hydrophobic acrylic	Square/Sharp	Interrupted	1.5	82	26	31.7	The PCO site was evaluated in relation to the capsulorrhexis edge location relative to the IOL optic and graded qualitatively as Grade I (peripheral), Grade II (paracentral), or Grade III (central)	NR	NR	NR	NR	NR	NR	NR	NR	NR	NR	NR	NR
Bilge 2004	RCT	493 patients (519 eyes)	Acrysof MA30BA vs. Acrysof SA30AL	3	249	267	AcrySof MA30BA	Alcon	Multipiece	Hydrophobic acrylic	Square/Sharp	Continuous 360⁰	3	82	26	31.7	The PCO site was evaluated in relation to the capsulorrhexis edge location relative to the IOL optic and graded qualitatively as Grade I (peripheral), Grade II (paracentral), or Grade III (central)	NR	NR	NR	NR	NR	NR	NR	NR	2.08	267	0	NR
Bilge 2004	RCT	493 patients (519 eyes)	Acrysof MA30BA vs. Acrysof SA30AL	3	244	252	AcrySof SA30AL	Alcon	Single-piece	Hydrophobic acrylic	Square/Sharp	Interrupted	3	76	23	30.2	The PCO site was evaluated in relation to the capsulorrhexis edge location relative to the IOL optic and graded qualitatively as Grade I (peripheral), Grade II (paracentral), or Grade III (central)	NR	NR	NR	NR	NR	NR	NR	NR	2.08	252	0	NR
Hayashi 2004	RCT	100 patients (200 eyes)	Hydroview H60M vs. AcrySof MA60BM	2	100	100	Hydroview H60M	B&L	Multipiece	Hydrophilic acrylic	Square/Sharp	NR	NR	NR	NR	NR	Eye Segment Analysis system; density expressed as compatible tape steps (CCT)	NR	NR	NR	NR	NR	NR	NR	NR	2	100	0.28	NR
Hayashi 2004	RCT	100 patients (200 eyes)	Hydroview H60M vs. AcrySof MA60BM	2	100	100	AcrySof MA60BM	Alcon	Multipiece	Hydrophobic acrylic	Square/Sharp	Continuous 360⁰	NR	NR	NR	NR	Eye Segment Analysis system; density expressed as compatible tape steps (CCT)	NR	NR	NR	NR	NR	NR	NR	NR	2	100	0.02	NR
Sacu 2004A	RCT	52 patients (104 eyes)	Acrysof SA30AL or SA60AT vs. Acrysof MA30BA or MA60BM	2	52	52	AcrySof SA30AL or SA60AT (1-piece group)	Alcon	Single-piece	Hydrophobic acrylic	Square/Sharp	Interrupted	NR	NR	NR	NR	AQUA score: 0 (no PCO) to 10 (very severe PCO)	1	34	1.3	p=0.002	NR	NR	NR	NR	2	34 patients (22 SA30, 12 SA60)	0	NR
Sacu 2004A	RCT	52 patients (104 eyes)	Acrysof SA30AL or SA60AT vs. Acrysof MA30BA or MA60BM	2	52	52	AcrySof MA30BA or MA60BM (3-piece group)	Alcon	Multipiece	Hydrophobic acrylic	Square/Sharp	Continuous 360⁰	NR	NR	NR	NR	AQUA score: 0 (no PCO) to 10 (very severe PCO)	1	34	0.9	--	NR	NR	NR	NR	2	34 patients (22 MA30, 12 MA60)	0	NR
Sacu 2004A	RCT	52 patients (104 eyes)	Acrysof SA30AL or SA60AT vs. Acrysof MA30BA or MA60BM	2	52	52	AcrySof SA30AL or SA60AT (1-piece group)	Alcon	Single-piece	Hydrophobic acrylic	Square/Sharp	Interrupted	NR	NR	NR	NR	AQUA score: 0 (no PCO) to 10 (very severe PCO)	2	34	1.5	p=0.33	NR	NR	NR	NR	NR	NR	NR	NR
Sacu 2004A	RCT	52 patients (104 eyes)	Acrysof SA30AL or SA60AT vs. Acrysof MA30BA or MA60BM	2	52	52	AcrySof MA30BA or MA60BM (3-piece group)	Alcon	Multipiece	Hydrophobic acrylic	Square/Sharp	Continuous 360⁰	NR	NR	NR	NR	AQUA score: 0 (no PCO) to 10 (very severe PCO)	2	34	1.3	--	NR	NR	NR	NR	NR	NR	NR	NR
Sacu 2004A	RCT	52 patients (104 eyes)	Acrysof SA30AL or SA60AT vs. Acrysof MA30BA or MA60BM	2	52	52	AcrySof SA30AL or SA60AT (1-piece group)	Alcon	Single-piece	Hydrophobic acrylic	Square/Sharp	Interrupted	NR	NR	NR	NR	Slip-lamp examination(Subjective)(score: 0 –10).	0.5	34	0.3	p = 0.12	NR	NR	NR	NR	NR	NR	NR	NR
Sacu 2004A	RCT	52 patients (104 eyes)	Acrysof SA30AL or SA60AT vs. Acrysof MA30BA or MA60BM	2	52	52	AcrySof MA30BA or MA60BM (3-piece group)	Alcon	Multipiece	Hydrophobic acrylic	Square/Sharp	Continuous 360⁰	NR	NR	NR	NR	Slip-lamp examination(Subjective)(score: 0 –10).	0.5	34	0.1	--	NR	NR	NR	NR	NR	NR	NR	NR
Sacu 2004A	RCT	52 patients (104 eyes)	Acrysof SA30AL or SA60AT vs. Acrysof MA30BA or MA60BM	2	52	52	AcrySof SA30AL or SA60AT (1-piece group)	Alcon	Single-piece	Hydrophobic acrylic	Square/Sharp	Interrupted	NR	NR	NR	NR	Slip-lamp examination(Subjective)(score: 0 –10).	1	34	0.6	p=0.0004	NR	NR	NR	NR	NR	NR	NR	NR
Sacu 2004A	RCT	52 patients (104 eyes)	Acrysof SA30AL or SA60AT vs. Acrysof MA30BA or MA60BM	2	52	52	AcrySof MA30BA or MA60BM (3-piece group)	Alcon	Multipiece	Hydrophobic acrylic	Square/Sharp	Continuous 360⁰	NR	NR	NR	NR	Slip-lamp examination(Subjective)(score: 0 –10).	1	34	0.1	--	NR	NR	NR	NR	NR	NR	NR	NR
Sacu 2004A	RCT	52 patients (104 eyes)	Acrysof SA30AL or SA60AT vs. Acrysof MA30BA or MA60BM	2	52	52	AcrySof SA30AL or SA60AT (1-piece group)	Alcon	Single-piece	Hydrophobic acrylic	Square/Sharp	Interrupted	NR	NR	NR	NR	Slip-lamp examination(Subjective)(score: 0 –10).	2	34	1.1	p=0.11	NR	NR	NR	NR	NR	NR	NR	NR
Sacu 2004A	RCT	52 patients (104 eyes)	Acrysof SA30AL or SA60AT vs. Acrysof MA30BA or MA60BM	2	52	52	AcrySof MA30BA or MA60BM (3-piece group)	Alcon	Multipiece	Hydrophobic acrylic	Square/Sharp	Continuous 360⁰	NR	NR	NR	NR	Slip-lamp examination(Subjective)(score: 0 –10).	2	34	0.7	--	NR	NR	NR	NR	NR	NR	NR	NR
Sacu 2004A	RCT	52 patients (104 eyes)	Acrysof SA30AL or SA60AT vs. Acrysof MA30BA or MA60BM	2	52	52	AcrySof SA30AL or SA60AT (1-piece group)	Alcon	Single-piece	Hydrophobic acrylic	Square/Sharp	Interrupted	NR	NR	NR	NR	Slip-lamp examination(Subjective)(score: 0 –10).	0.5	34	0.05	NR	NR	NR	NR	NR	NR	NR	NR	NR
Sacu 2004A	RCT	52 patients (104 eyes)	Acrysof SA30AL or SA60AT vs. Acrysof MA30BA or MA60BM	2	52	52	AcrySof MA30BA or MA60BM (3-piece group)	Alcon	Multipiece	Hydrophobic acrylic	Square/Sharp	Continuous 360⁰	NR	NR	NR	NR	Slip-lamp examination(Subjective)(score: 0 –10).	0.5	34	0.05	NR	NR	NR	NR	NR	NR	NR	NR	NR
Sacu 2004A	RCT	52 patients (104 eyes)	Acrysof SA30AL or SA60AT vs. Acrysof MA30BA or MA60BM	2	52	52	AcrySof SA30AL or SA60AT (1-piece group)	Alcon	Single-piece	Hydrophobic acrylic	Square/Sharp	Interrupted	NR	NR	NR	NR	Slip-lamp examination(Subjective)(score: 0 –10).	1	34	0.1	NR	NR	NR	NR	NR	NR	NR	NR	NR
Sacu 2004A	RCT	52 patients (104 eyes)	Acrysof SA30AL or SA60AT vs. Acrysof MA30BA or MA60BM	2	52	52	AcrySof MA30BA or MA60BM (3-piece group)	Alcon	Multipiece	Hydrophobic acrylic	Square/Sharp	Continuous 360⁰	NR	NR	NR	NR	Slip-lamp examination(Subjective)(score: 0 –10).	1	34	0.05	NR	NR	NR	NR	NR	NR	NR	NR	NR
Sacu 2004A	RCT	52 patients (104 eyes)	Acrysof SA30AL or SA60AT vs. Acrysof MA30BA or MA60BM	2	52	52	AcrySof SA30AL or SA60AT (1-piece group)	Alcon	Single-piece	Hydrophobic acrylic	Square/Sharp	Interrupted	NR	NR	NR	NR	Slip-lamp examination(Subjective)(score: 0 –10).	2	34	0.3	p=0.06	NR	NR	NR	NR	NR	NR	NR	NR
Sacu 2004A	RCT	52 patients (104 eyes)	Acrysof SA30AL or SA60AT vs. Acrysof MA30BA or MA60BM	2	52	52	AcrySof MA30BA or MA60BM (3-piece group)	Alcon	Multipiece	Hydrophobic acrylic	Square/Sharp	Continuous 360⁰	NR	NR	NR	NR	Slip-lamp examination(Subjective)(score: 0 –10).	2	34	1	--	NR	NR	NR	NR	NR	NR	NR	NR
Sacu 2004B	RCT	105 patients (210 eyes)	Group1: Sensar AR40e vs. AR40 Group 2: ClariFlex OptiEdge vs. SI40NB	1	53	53	Sensar AR40e	AMO	Multipiece	Hydrophobic acrylic	Square/Sharp	Continuous 360⁰	NR	NR	NR	NR	Slip-lamp examination(Subjective)(score: 0 –4).	1	43	0.26 ± 0.42 (range 0 to 2)	p < 0.01	NR	NR	NR	NR	NR	NR	NR	NR
Sacu 2004B	RCT	105 patients (210 eyes)	Group1: Sensar AR40e vs. AR40 Group 2: ClariFlex OptiEdge vs. SI40NB	1	53	53	Sensar AR40	AMO	Multipiece	Hydrophobic acrylic	Round	NR	NR	NR	NR	NR	Slip-lamp examination(Subjective)(score: 0 –4).	1	43	0.93 ± 0.75 (range 0 to 3)	--	NR	NR	NR	NR	1	NR	NR	NR
Sacu 2004B	RCT	105 patients (210 eyes)	Group1: Sensar AR40e vs. AR40 Group 2: ClariFlex OptiEdge vs. SI40NB	1	52	52	ClariFlex OptiEdge	AMO	Multipiece	Silicone	Square/Sharp	Continuous 360⁰	NR	NR	NR	NR	Slip-lamp examination(Subjective)(score: 0 –4).	1	36	0.24 ± 0.35 (range 0 to 1.6)	p < 0.01	NR	NR	NR	NR	NR	NR	NR	NR
Sacu 2004B	RCT	105 patients (210 eyes)	Group1: Sensar AR40e vs. AR40 Group 2: ClariFlex OptiEdge vs. SI40NB	1	52	52	SI40NB	AMO	Multipiece	Silicone	Round	NR	NR	NR	NR	NR	Slip-lamp examination(Subjective)(score: 0 –4).	1	36	0.82 ± 0.6 (range 0 to 2.1)	--	NR	NR	NR	NR	NR	NR	NR	NR
Sacu 2004C	RCT	72 patients (144 eyes)	Sensar AR40 vs. Sensar AR40e vs. CeeOn 911A	1	46	46	Sensar AR40e	AMO	Multipiece	Hydrophobic acrylic	Square/Sharp	Continuous 360⁰	NR	NR	NR	NR	Slip-lamp examination(Subjective)(score: 0 –4).	1	46	0.26	p < 0.01	NR	NR	NR	NR	NR	NR	NR	NR
Sacu 2004C	RCT	72 patients (144 eyes)	Sensar AR40 vs. Sensar AR40e vs. CeeOn 911A	1	46	46	Sensar AR40	AMO	Multipiece	Hydrophobic acrylic	Round	NR	NR	NR	NR	NR	Slip-lamp examination(Subjective)(score: 0 –4).	1	46	0.9	--	NR	NR	NR	NR	NR	NR	NR	NR
Ernest 2003	RCT	156 patients	AcrySof MA30BA vs. PhacoFlex II SI-40NB	3	83	83	AcrySof MA30BA	Alcon	Multipiece	Hydrophobic acrylic	Square/Sharp	Continuous 360⁰	3	156	114	73	Slit lamp examination for %PCO area	NR	NR	NR	NR	NR	NR	NR	NR	3	156	0.11	NR
Ernest 2003	RCT	156 patients	AcrySof MA30BA vs. PhacoFlex II SI-40NB	3	73	73	SI40NB	AMO	Multipiece	Silicone	Round	NR	3	156	135	87	Slit lamp examination for %PCO area	NR	NR	NR	NR	NR	NR	NR	NR	3	156	0.21	NR
Hayashi 2001	RCT	300 patients (300 eyes)	MZ60BD vs. SI30NB vs. Acrysof MA60BM	2	100	100	MZ60BD	Alcon	Single-piece	PMMA	Round	NR	NR	NR	NR	NR	Eye Segment Analysis system; density expressed as compatible tape steps (CCT)	0.5	90	17.8 ± 8.1 CCT	p<0.0001	NR	NR	NR	NR	2	83	0.289	NR
Hayashi 2001	RCT	300 patients (300 eyes)	MZ60BD vs. SI30NB vs. Acrysof MA60BM	2	100	100	SI30NB	AMO	Multipiece	Silicone	Square/Sharp	Continuous 360⁰	NR	NR	NR	NR	Eye Segment Analysis system; density expressed as compatible tape steps (CCT)	0.5	83	13.4 ± 6.9 CCT	--	NR	NR	NR	NR	2	96	0.144	NR
Hayashi 2001	RCT	300 patients (300 eyes)	MZ60BD vs. SI30NB vs. Acrysof MA60BM	2	100	100	AcrySof MA60BM	Alcon	Multipiece	Hydrophobic acrylic	Square/Sharp	Continuous 360⁰	NR	NR	NR	NR	Eye Segment Analysis system; density expressed as compatible tape steps (CCT)	0.5	96	12 ± 5.3 CCT	--	NR	NR	NR	NR	2	90	0.042	NR
Hayashi 2001	RCT	300 patients (300 eyes)	MZ60BD vs. SI30NB vs. Acrysof MA60BM	2	100	100	MZ60BD	Alcon	Single-piece	PMMA	Round	NR	NR	NR	NR	NR	Eye Segment Analysis system; density expressed as compatible tape steps (CCT)	1	90	19.5 ± 9.1 CCT	p<0.0001	NR	NR	NR	NR	NR	NR	NR	NR
Hayashi 2001	RCT	300 patients (300 eyes)	MZ60BD vs. SI30NB vs. Acrysof MA60BM	2	100	100	SI30NB	AMO	Multipiece	Silicone	Square/Sharp	Continuous 360⁰	NR	NR	NR	NR	Eye Segment Analysis system; density expressed as compatible tape steps (CCT)	1	83	13 ± 6.6 CCT	--	NR	NR	NR	NR	NR	NR	NR	NR
Hayashi 2001	RCT	300 patients (300 eyes)	MZ60BD vs. SI30NB vs. Acrysof MA60BM	2	100	100	AcrySof MA60BM	Alcon	Multipiece	Hydrophobic acrylic	Square/Sharp	Continuous 360⁰	NR	NR	NR	NR	Eye Segment Analysis system; density expressed as compatible tape steps (CCT)	1	96	12.2 ± 6.2 CCT	--	NR	NR	NR	NR	NR	NR	NR	NR
Hayashi 2001	RCT	300 patients (300 eyes)	MZ60BD vs. SI30NB vs. Acrysof MA60BM	2	100	100	MZ60BD	Alcon	Single-piece	PMMA	Round	NR	NR	NR	NR	NR	Eye Segment Analysis system; density expressed as compatible tape steps (CCT)	1.5	90	22.2 ± 12.8 CCT	p<0.0001	NR	NR	NR	NR	NR	NR	NR	NR
Hayashi 2001	RCT	300 patients (300 eyes)	MZ60BD vs. SI30NB vs. Acrysof MA60BM	2	100	100	SI30NB	AMO	Multipiece	Silicone	Square/Sharp	Continuous 360⁰	NR	NR	NR	NR	Eye Segment Analysis system; density expressed as compatible tape steps (CCT)	1.5	83	14.5 ± 8.6 CCT	--	NR	NR	NR	NR	NR	NR	NR	NR
Hayashi 2001	RCT	300 patients (300 eyes)	MZ60BD vs. SI30NB vs. Acrysof MA60BM	2	100	100	AcrySof MA60BM	Alcon	Multipiece	Hydrophobic acrylic	Square/Sharp	Continuous 360⁰	NR	NR	NR	NR	Eye Segment Analysis system; density expressed as compatible tape steps (CCT)	1.5	96	11.6 ± 6.8 CCT	--	NR	NR	NR	NR	NR	NR	NR	NR
Hayashi 2001	RCT	300 patients (300 eyes)	MZ60BD vs. SI30NB vs. Acrysof MA60BM	2	100	100	MZ60BD	Alcon	Single-piece	PMMA	Round	NR	NR	NR	NR	NR	Eye Segment Analysis system; density expressed as compatible tape steps (CCT)	2	90	23.2 ± 13.8 CCT	p<0.0001	NR	NR	NR	NR	NR	NR	NR	NR
Hayashi 2001	RCT	300 patients (300 eyes)	MZ60BD vs. SI30NB vs. Acrysof MA60BM	2	100	100	SI30NB	AMO	Multipiece	Silicone	Square/Sharp	Continuous 360⁰	NR	NR	NR	NR	Eye Segment Analysis system; density expressed as compatible tape steps (CCT)	2	83	14.1 ± 9.2 CCT	--	0.3	29	26.9 ± 17.6	NR	NR	NR	NR	NR
Hayashi 2001	RCT	300 patients (300 eyes)	MZ60BD vs. SI30NB vs. Acrysof MA60BM	2	100	100	AcrySof MA60BM	Alcon	Single-piece	PMMA	Round	NR	NR	NR	NR	NR	Eye Segment Analysis system; density expressed as compatible tape steps (CCT)	2	96	11.7 ± 7.6 CCT	--	0.3	30	17.4 ± 18.3	NR	NR	NR	NR	NR
Hollick 2000	RCT	93 patients (93 eyes)	Storz P497UV vs. SI30 vs. Hydroview H60M	2	30	30	Storz P497UV	Storz	Single-piece	PMMA	Round	NR	NR	NR	NR	NR	Other objective image analysis software	NR	NR	NR	NR	0.3	30	53.7 ± 28.3	NR	NR	NR	NR	NR
Hollick 2000	RCT	93 patients (93 eyes)	Storz P497UV vs. SI30 vs. Hydroview H60M	2	30	30	SI30NB	AMO	Multipiece	Silicone	Square/Sharp	Continuous 360⁰	NR	NR	NR	NR	Other objective image analysis software	NR	NR	NR	NR	0.5	30	26.3 ± 16.0	NR	NR	NR	NR	NR
Hollick 2000	RCT	93 patients (93 eyes)	Storz P497UV vs. SI30 vs. Hydroview H60M	2	30	30	Hydroview H60M	B&L	Multipiece	Hydrophilic acrylic	Square/Sharp	NR	NR	NR	NR	NR	Other objective image analysis software	NR	NR	NR	NR	0.5	30	17.2 ± 20.6	NR	NR	NR	NR	NR
Hollick 2000	RCT	93 patients (93 eyes)	Storz P497UV vs. SI30 vs. Hydroview H60M	2	30	30	Storz P497UV	Storz	Single-piece	PMMA	Round	NR	NR	NR	NR	NR	Other objective image analysis software	NR	NR	NR	NR	0.5	29	61.2 ± 28.9	NR	NR	NR	NR	NR
Hollick 2000	RCT	93 patients (93 eyes)	Storz P497UV vs. SI30 vs. Hydroview H60M	2	30	30	SI30NB	AMO	Multipiece	Silicone	Square/Sharp	Continuous 360⁰	NR	NR	NR	NR	Other objective image analysis software	NR	NR	NR	NR	1	30	29.7 ± 22.6	p<0.0001	NR	NR	NR	NR
Hollick 2000	RCT	93 patients (93 eyes)	Storz P497UV vs. SI30 vs. Hydroview H60M	2	30	30	Hydroview H60M	B&L	Multipiece	Hydrophilic acrylic	Square/Sharp	NR	NR	NR	NR	NR	Other objective image analysis software	NR	NR	NR	NR	1	27	16.0 ± 17.1	p<0.0001	NR	NR	NR	NR
Hollick 2000	RCT	93 patients (93 eyes)	Storz P497UV vs. SI30 vs. Hydroview H60M	2	30	30	Storz P497UV	Storz	Single-piece	PMMA	Round	NR	NR	NR	NR	NR	Other objective image analysis software	NR	NR	NR	NR	1	26	62.5 ± 31.0	p<0.0001	NR	NR	NR	NR
Hollick 2000	RCT	93 patients (93 eyes)	Storz P497UV vs. SI30 vs. Hydroview H60M	2	30	30	SI30NB	AMO	Multipiece	Silicone	Square/Sharp	Continuous 360⁰	NR	NR	NR	NR	Other objective image analysis software	NR	NR	NR	NR	2	28	45.6 ± 32.0	p<0.0001	NR	NR	NR	NR
Hollick 2000	RCT	93 patients (93 eyes)	Storz P497UV vs. SI30 vs. Hydroview H60M	2	30	30	Hydroview H60M	B&L	Multipiece	Hydrophilic acrylic	Square/Sharp	NR	NR	NR	NR	NR	Other objective image analysis software	NR	NR	NR	NR	2	25	17.4 ± 18.5	p<0.0001	NR	NR	NR	NR
Hollick 2000	RCT	93 patients (93 eyes)	Storz P497UV vs. SI30 vs. Hydroview H60M	2	30	30	Storz P497UV	Storz	Single-piece	PMMA	Round	NR	NR	NR	NR	NR	Other objective image analysis software	NR	NR	NR	NR	2	25	62.6 ± 23.7	p<0.0001	2	28	0.14	NR
Hollick 2000	RCT	93 patients (93 eyes)	Storz P497UV vs. SI30 vs. Hydroview H60M	2	30	30	SI30NB	AMO	Multipiece	Silicone	Square/Sharp	Continuous 360⁰	NR	NR	NR	NR	Other objective image analysis software	NR	NR	NR	NR	NR	NR	NR	NR	2	25	0	NR
Hollick 2000	RCT	93 patients (93 eyes)	Storz P497UV vs. SI30 vs. Hydroview H60M	2	30	30	Hydroview H60M	B&L	Multipiece	Hydrophilic acrylic	Square/Sharp	NR	NR	NR	NR	NR	Other objective image analysis software	NR	NR	NR	NR	NR	NR	NR	NR	2	25	0.28	NR
Kobayashi 2000	RCT	Total: 2192 patients (2778 eyes) 1 year follow-up: 1202 patients (1514 eyes) 3 year follow-up: 990 patients (1264 eyes)	AcrySof MA60BM vs. AcrySof MC60BM	3	368	479	AcrySof MA60BM	Alcon	Multipiece	Hydrophobic acrylic	Square/Sharp	Continuous 360⁰	3	279	30	10.8	Other objective image analysis software	NR	NR	NR	NR	NR	NR	NR	NR	1	373	0.021	NR
Kobayashi 2000	RCT	Total: 2192 patients (2778 eyes) 1 year follow-up: 1202 patients (1514 eyes) 3 year follow-up: 990 patients (1264 eyes)	AcrySof MA60BM vs. AcrySof MC60BM	3	396	496	MC60BM	Alcon	Single-piece	PMMA	Round	NR	3	251	60	23.9	Other objective image analysis software	NR	NR	NR	NR	NR	NR	NR	NR	1	384	0.208	NR
Kobayashi 2000	RCT	Total: 2192 patients (2778 eyes) 1 year follow-up: 1202 patients (1514 eyes) 3 year follow-up: 990 patients (1264 eyes)	AcrySof MA60BM vs. AcrySof MC60BM	3	270	358	AcrySof MA60BM	Alcon	Multipiece	Hydrophobic acrylic	Square/Sharp	Continuous 360⁰	3	279	24	8.6	Other objective image analysis software	NR	NR	NR	NR	NR	NR	NR	NR	3	279	0.093	NR
Kobayashi 2000	RCT	Total: 2192 patients (2778 eyes) 1 year follow-up: 1202 patients (1514 eyes) 3 year follow-up: 990 patients (1264 eyes)	AcrySof MA60BM vs. AcrySof MC60BM	3	264	325	MC60BM	Alcon	Single-piece	PMMA	Round	NR	3	251	47	18.7	Other objective image analysis software	NR	NR	NR	NR	NR	NR	NR	NR	3	251	0.351	NR
Kobayashi 2000	RCT	Total: 2192 patients (2778 eyes) 1 year follow-up: 1202 patients (1514 eyes) 3 year follow-up: 990 patients (1264 eyes)	AcrySof MA60BM vs. AcrySof MC60BM	3	368	479	AcrySof MA60BM	Alcon	Multipiece	Hydrophobic acrylic	Square/Sharp	Continuous 360⁰	3	279	5	1.8	Other objective image analysis software	NR	NR	NR	NR	NR	NR	NR	NR	NR	NR	NR	NR
Kobayashi 2000	RCT	Total: 2192 patients (2778 eyes) 1 year follow-up: 1202 patients (1514 eyes) 3 year follow-up: 990 patients (1264 eyes)	AcrySof MA60BM vs. AcrySof MC60BM	3	396	496	MC60BM	Alcon	Single-piece	PMMA	Round	NR	3	251	13	5.2	Other objective image analysis software	NR	NR	NR	NR	NR	NR	NR	NR	NR	NR	NR	NR
Kobayashi 2000	RCT	Total: 2192 patients (2778 eyes) 1 year follow-up: 1202 patients (1514 eyes) 3 year follow-up: 990 patients (1264 eyes)	AcrySof MA60BM vs. AcrySof MC60BM	3	270	358	AcrySof MA60BM	Alcon	Multipiece	Hydrophobic acrylic	Square/Sharp	Continuous 360⁰	3	279	1	0.4	Other objective image analysis software	NR	NR	NR	NR	NR	NR	NR	NR	NR	NR	NR	NR
Kobayashi 2000	RCT	Total: 2192 patients (2778 eyes) 1 year follow-up: 1202 patients (1514 eyes) 3 year follow-up: 990 patients (1264 eyes)	AcrySof MA60BM vs. AcrySof MC60BM	3	264	325	MC60BM	Alcon	Single-piece	PMMA	Round	NR	3	251	0	0	Other objective image analysis software	NR	NR	NR	NR	NR	NR	NR	NR	NR	NR	NR	NR
Kucuksumer 2000	RCT	50 patients (100 eyes)	AcrySof MA60BM vs. Memory lens U940A	3	50	50	AcrySof MA60BM	Alcon	Multipiece	Hydrophobic acrylic	Square/Sharp	Continuous 360⁰	1	32	2	6.3	Subjective assessment (scale 0 - clear capsule to 4 - LEC migration into visual axis and BCVA worse than 20/40)	1	32	0.06 ± 0.04	p<0.001	NR	NR	NR	NR	1	32	0	NR
Kucuksumer 2000	RCT	50 patients (100 eyes)	AcrySof MA60BM vs. Memory lens U940A	3	50	50	MemoryLens U940A	Mentor Ophthalmics	Multipiece	Hydrophilic acrylic	Square/Sharp	Continuous 360⁰	NR	NR	NR	NR	Subjective assessment (scale 0 - clear capsule to 4 - LEC migration into visual axis and BCVA worse than 20/40)	1	32	1.25 ± 0.95	--	NR	NR	NR	NR	1	32	0	NR
Kucuksumer 2000	RCT	50 patients (100 eyes)	AcrySof MA60BM vs. Memory lens U940A	3	50	50	AcrySof MA60BM	Alcon	Multipiece	Hydrophobic acrylic	Square/Sharp	Continuous 360⁰	NR	NR	NR	NR	Subjective assessment (scale 0 - clear capsule to 4 - LEC migration into visual axis and BCVA worse than 20/40)	3	21	0.16 ± 0.41	p<0.001	NR	NR	NR	NR	3	21	0	NR
Kucuksumer 2000	RCT	50 patients (100 eyes)	AcrySof MA60BM vs. Memory lens U940A	3	50	50	MemoryLens U940A	Mentor Ophthalmics	Multipiece	Hydrophilic acrylic	Square/Sharp	Continuous 360⁰	NR	NR	NR	NR	Subjective assessment (scale 0 - clear capsule to 4 - LEC migration into visual axis and BCVA worse than 20/40)	3	21	1.76 ± 1.20	--	NR	NR	NR	NR	3	21	0.19	NR
Kucuksumer 2000	RCT	50 patients (100 eyes)	AcrySof MA60BM vs. Memory lens U940A	3	50	50	AcrySof MA60BM	Alcon	Multipiece	Hydrophobic acrylic	Square/Sharp	Continuous 360⁰	3	21	4	19.1	Subjective assessment (scale 0 - clear capsule to 4 - LEC migration into visual axis and BCVA worse than 20/40)	NR	NR	NR	NR	NR	NR	NR	NR	NR	NR	NR	NR
Kucuksumer 2000	RCT	50 patients (100 eyes)	AcrySof MA60BM vs. Memory lens U940A	3	50	50	MemoryLens U940A	Mentor Ophthalmics	Multipiece	Hydrophilic acrylic	Square/Sharp	Continuous 360⁰	3	21	20	95.2	Subjective assessment (scale 0 - clear capsule to 4 - LEC migration into visual axis and BCVA worse than 20/40)	NR	NR	NR	NR	NR	NR	NR	NR	NR	NR	NR	NR
Kucuksumer 2000	RCT	50 patients (100 eyes)	AcrySof MA60BM vs. Memory lens U940A	3	50	50	AcrySof MA60BM	Alcon	Multipiece	Hydrophobic acrylic	Square/Sharp	Continuous 360⁰	NR	NR	NR	NR	Subjective assessment (scale 0 - clear capsule to 4 - LEC migration into visual axis and BCVA worse than 20/40)	NR	NR	NR	NR	NR	NR	NR	NR	NR	NR	NR	NR
Kucuksumer 2000	RCT	50 patients (100 eyes)	AcrySof MA60BM vs. Memory lens U940A	3	50	50	MemoryLens U940A	Mentor Ophthalmics	Multipiece	Hydrophilic acrylic	Square/Sharp	Continuous 360⁰	NR	NR	NR	NR	Subjective assessment (scale 0 - clear capsule to 4 - LEC migration into visual axis and BCVA worse than 20/40)	NR	NR	NR	NR	NR	NR	NR	NR	NR	NR	NR	NR
Wang 2000	RCT	40 eyes	CeeOn 812A vs. SI30NB	1	20	20	CeeOn 812A	AMO	Single-piece	PMMA	Square/Sharp	NR	NR	NR	NR	NR	Using Brightness Units(BU)	NR	NR	NR	NR	1	20 patients	80.24 ± 7.93	p=0.18	1	20	0.05	NR
Wang 2000	RCT	40 eyes	CeeOn 812A vs. SI30NB	1	20	20	SI30NB	AMO	Multipiece	Silicone	Square/Sharp	Continuous 360⁰	NR	NR	NR	NR	Using Brightness Units(BU)	NR	NR	NR	NR	1	20 patients	75.18 ± 13.22	NR	1	20	0.05	NR
Wang 2000	RCT	40 eyes	CeeOn 812A vs. SI30NB	1	20	20	CeeOn 812A	AMO	Single-piece	PMMA	Square/Sharp	NR	NR	NR	NR	NR	Using Brightness Units(BU)	NR	NR	NR	NR	1	20 patients	90.35 ± 9.98	p=0.71	NR	NR	NR	NR
Wang 2000	RCT	40 eyes	CeeOn 812A vs. SI30NB	1	20	20	SI30NB	AMO	Multipiece	Silicone	Square/Sharp	Continuous 360⁰	NR	NR	NR	NR	Using Brightness Units(BU)	NR	NR	NR	NR	1	20 patients	88.49 ±18.47	NR	NR	NR	NR	NR
Hollick 1999	RCT	81 patients (90 eyes)	MC60BM vs. Iolab LI41U vs. AcrySof MA60BM	3	NR	30	MC60BM	Alcon	Single-piece	PMMA	Round	NR	NR	NR	NR	NR	Other objective image analysis software	NR	NR	NR	NR	0.5	NR	Median 19.9 (range 1.3 to 66)	NR	NR	NR	NR	NR
Hollick 1999	RCT	81 patients (90 eyes)	MC60BM vs. Iolab LI41U vs. AcrySof MA60BM	3	NR	30	Iolab LI41U	B&L	Multipiece	Silicone	Square/Sharp	Continuous 360⁰	NR	NR	NR	NR	Other objective image analysis software	NR	NR	NR	NR	0.5	NR	Median 20.1 (range 7.7 to 59.4)	NR	NR	NR	NR	NR
Hollick 1999	RCT	81 patients (90 eyes)	MC60BM vs. Iolab LI41U vs. AcrySof MA60BM	3	NR	30	AcrySof MA60BM	Alcon	Multipiece	Hydrophobic acrylic	Square/sharp	Continuous 360⁰	NR	NR	NR	NR	Other objective image analysis software	NR	NR	NR	NR	0.5	NR	Median 8.2 (range 4.1 to 34.7)	NR	NR	NR	NR	NR
Hollick 1999	RCT	81 patients (90 eyes)	MC60BM vs. Iolab LI41U vs. AcrySof MA60BM	3	NR	30	MC60BM	Alcon	Single-piece	PMMA	Round	NR	NR	NR	NR	NR	Other objective image analysis software	NR	NR	NR	NR	1	NR	Median 26.1 (range 9.5 to 54.1)	NR	NR	NR	NR	NR
Hollick 1999	RCT	81 patients (90 eyes)	MC60BM vs. Iolab LI41U vs. AcrySof MA60BM	3	NR	30	Iolab LI41U	B&L	Multipiece	Silicone	Square/Sharp	Continuous 360⁰	NR	NR	NR	NR	Other objective image analysis software	NR	NR	NR	NR	1	NR	Median 22.2 (range 5.8 to 61.2)	NR	NR	NR	NR	NR
Hollick 1999	RCT	81 patients (90 eyes)	MC60BM vs. Iolab LI41U vs. AcrySof MA60BM	3	NR	30	AcrySof MA60BM	Alcon	Multipiece	Hydrophobic acrylic	Square/sharp	Continuous 360⁰	NR	NR	NR	NR	Other objective image analysis software	NR	NR	NR	NR	1	NR	Median 10.7 (range 1.1 to 34.4)	NR	NR	NR	NR	NR
Hollick 1999	RCT	81 patients (90 eyes)	MC60BM vs. Iolab LI41U vs. AcrySof MA60BM	3	NR	30	MC60BM	Alcon	Single-piece	PMMA	Round	NR	NR	NR	NR	NR	Other objective image analysis software	NR	NR	NR	NR	2	NR	Median 43.7 (range 3.9 to 67)	NR	NR	NR	NR	NR
Hollick 1999	RCT	81 patients (90 eyes)	MC60BM vs. Iolab LI41U vs. AcrySof MA60BM	3	NR	30	Iolab LI41U	B&L	Multipiece	Silicone	Square/Sharp	Continuous 360⁰	NR	NR	NR	NR	Other objective image analysis software	NR	NR	NR	NR	2	NR	Median 33.5 (range 4.7 to 75.6)	NR	NR	NR	NR	NR
Hollick 1999	RCT	81 patients (90 eyes)	MC60BM vs. Iolab LI41U vs. AcrySof MA60BM	3	NR	30	AcrySof MA60BM	Alcon	Multipiece	Hydrophobic acrylic	Square/sharp	Continuous 360⁰	NR	NR	NR	NR	Other objective image analysis software	NR	NR	NR	NR	2	NR	Median 11.8 (range 2.6 to 52)	NR	NR	NR	NR	NR
Hollick 1999	RCT	81 patients (90 eyes)	MC60BM vs. Iolab LI41U vs. AcrySof MA60BM	3	NR	30	MC60BM	Alcon	Single-piece	PMMA	Round	NR	NR	NR	NR	NR	Other objective image analysis software	NR	NR	NR	NR	3	23	Median 56.1 (range 4.8 to 94.2)	NR	3	23	0.26	NR
Hollick 1999	RCT	81 patients (90 eyes)	MC60BM vs. Iolab LI41U vs. AcrySof MA60BM	3	NR	30	Iolab LI41U	B&L	Multipiece	Silicone	Square/Sharp	Continuous 360⁰	NR	NR	NR	NR	Other objective image analysis software	NR	NR	NR	NR	3	22	Median 39.9 (range 5.5 to 74.3)	NR	3	22	0.14	NR
Hollick 1999	RCT	81 patients (90 eyes)	MC60BM vs. Iolab LI41U vs. AcrySof MA60BM	3	NR	30	AcrySof MA60BM	Alcon	Multipiece	Hydrophobic acrylic	Square/sharp	Continuous 360⁰	NR	NR	NR	NR	Other objective image analysis software	NR	NR	NR	NR	3	19	Median 10.2 (range 3.4 to 53.7)	p=0.0001	3	19	0	NR
Hayashi 1998	RCT	240 patients (240 eyes)	MZ60BD vs. SI30NB vs. Acrysof MA60BM	2	69	69	MZ60BD	Alcon	Single-piece	PMMA	Round	NR	NR	NR	NR	NR	Eye Segment Analysis system; density expressed as compatible tape steps (CCT)	2.1	48	26.3 ± 12.2 CCT	p<0.001	NR	NR	NR	NR	1.275	69	0.304	NR
Hayashi 1998	RCT	241 patients (240 eyes)	MZ60BD vs. SI30NB vs. Acrysof MA60BM	3	70	70	SI30NB	AMO	Multipiece	Silicone	Square/Sharp	Continuous 360⁰	NR	NR	NR	NR	Eye Segment Analysis system; density expressed as compatible tape steps (CCT)	2.1	66	12.0 ± 8.3 CCT	--	0.5	25 images	Meidan 19.9 (range 1.3 to 66.0)	NR	1.01667	70	0.057	NR
Hayashi 1998	RCT	240 patients (240 eyes)	MZ60BD vs. SI30NB vs. Acrysof MA60BM	2	73	73	AcrySof MA60BM	Alcon	Multipiece	Hydrophobic acrylic	Square/sharp	Continuous 360⁰	NR	NR	NR	NR	Eye Segment Analysis system; density expressed as compatible tape steps (CCT)	2.1	71	16.0 ± 10.3 CCT	--	0.5	24 images	Median 20.05 (range7.7 to 59.4)	NR	0.958333	73	0.027	NR
Ursell 1998	RCT	81 patients (90 eyes)	MC60BM vs. Iolab LI41 U vs. AcrySof MA60BM	2	NR	30	MC60BM	Alcon	Single-piece	PMMA	Round	NR	NR	NR	NR	NR	Other objective image analysis software	NR	NR	NR	NR	0.5	21 images	Median 8.2 (range 4.1 to 34.7)	NR	NR	NR	NR	NR
Ursell 1998	RCT	81 patients (90 eyes)	MC60BM vs. Iolab LI41 U vs. AcrySof MA60BM	2	NR	30	Iolab LI41U	B&L	Multipiece	Silicone	Square/Sharp	Continuous 360⁰	NR	NR	NR	NR	Other objective image analysis software	NR	NR	NR	NR	1	21 images	Median 26.1 (range 9.5 to 54.1)	NR	NR	NR	NR	NR
Ursell 1998	RCT	81 patients (90 eyes)	MC60BM vs. Iolab LI41 U vs. AcrySof MA60BM	2	NR	30	AcrySof MA60BM	Alcon	Multipiece	Hydrophobic acrylic	Square/sharp	Continuous 360⁰	NR	NR	NR	NR	Other objective image analysis software	NR	NR	NR	NR	1	23 images	Median 22.2 (range 5.8 to 61.2)	NR	NR	NR	NR	NR
Ursell 1998	RCT	81 patients (90 eyes)	MC60BM vs. Iolab LI41 U vs. AcrySof MA60BM	2	NR	30	MC60BM	Alcon	Single-piece	PMMA	Round	NR	NR	NR	NR	NR	Other objective image analysis software	NR	NR	NR	NR	1	25 images	Median 10.7 (range 1.1 to 34.4)	NR	NR	NR	NR	NR
Ursell 1998	RCT	81 patients (90 eyes)	MC60BM vs. Iolab LI41 U vs. AcrySof MA60BM	2	NR	30	Iolab LI41U	B&L	Multipiece	Silicone	Square/Sharp	Continuous 360⁰	NR	NR	NR	NR	Other objective image analysis software	NR	NR	NR	NR	2	24 images	Median 43.65 (range 3.9 to 67.0)	p < 0.001 (AcrySof vs. MC60BM)	NR	NR	NR	NR
Ursell 1998	RCT	81 patients (90 eyes)	MC60BM vs. Iolab LI41 U vs. AcrySof MA60BM	2	NR	30	AcrySof MA60BM	Alcon	Multipiece	Hydrophobic acrylic	Square/sharp	Continuous 360⁰	NR	NR	NR	NR	Other objective image analysis software	NR	NR	NR	NR	2	21 images	Median 33.5 (range 4.7 to 75.6)	p = 0.025 (AcrySof vs. Iolab)	NR	NR	NR	NR
Ursell 1998	RCT	81 patients (90 eyes)	MC60BM vs. Iolab LI41 U vs. AcrySof MA60BM	2	NR	30	MC60BM	Alcon	Single-piece	PMMA	Round	NR	NR	NR	NR	NR	Other objective image analysis software	NR	NR	NR	NR	2	16 images	Median 11.75 (range 2.6 to 52.0)	--	2	30	0	NR
Ursell 1998	RCT	81 patients (90 eyes)	MC60BM vs. Iolab LI41 U vs. AcrySof MA60BM	2	NR	30	Iolab LI41U	B&L	Multipiece	Silicone	Square/Sharp	Continuous 360⁰	NR	NR	NR	NR	Other objective image analysis software	NR	NR	NR	NR	NR	NR	NR	NR	2	30	0	NR
Ursell 1998	RCT	81 patients (90 eyes)	MC60BM vs. Iolab LI41 U vs. AcrySof MA60BM	2	NR	30	AcrySof MA60BM	Alcon	Multipiece	Hydrophobic acrylic	Square/sharp	Continuous 360⁰	NR	NR	NR	NR	Other objective image analysis software	NR	NR	NR	NR	NR	NR	NR	NR	2	30	0	NR
